# Supplementary material for: Cold-induced Arabidopsis FRIGIDA nuclear condensates for FLC repression
Source: Nature. 2021 Nov 3;599(7886):657–61. doi: 10.1038/s41586-021-04062-5 (PMC8612926; doi:10.1038/s41586-021-04062-5)
Supplement: Supplementary file 3 — A complete list of proteins identified by IP–MS of FRI–GFP. [file 41586_2021_4062_MOESM3_ESM.xlsx]

## Sheet: IP1
Protein Name	Accession Number	Molecular Weight	Unique peptide number
			FRI	FRI-GFP NV	FRI-GFP 2WV
FRI, FLA, FRIGIDA-like protein	AT4G00650.1	68 kDa	0	1	17
FRL1, FRIGIDA like 1	AT5G16320.1	53 kDa	0	0	1
CBP20, ATCBP20, CAP-binding protein 20	AT5G44200.1	30 kDa	0	1	0
ARM repeat superfamily protein	AT5G36230.1	47 kDa	0	1	3
ARM repeat superfamily protein	AT3G58180.1	34 kDa	0	1	0
ARM repeat superfamily protein	AT3G62530.1	25 kDa	0	0	1
TAF15b, TBP-associated factor 15B	AT5G58470.1	42 kDa	0	0	3
TRAF-like family protein	AT3G20370.1	43 kDa	0	2	3
RPOB, RNA polymerase subunit beta	ATCG00190.1	121 kDa	0	1	2
SPT16, global transcription factor C	AT4G10710.1	121 kDa	0	0	8
ELF8, VIP6	AT2G06210.1	124 kDa	0	0	3
ELF7, PAF1	AT1G79730.1	67 kDa	0	0	1
CDKC2, CDKC;2 , cyclin dependent kinase group C2	AT5G64960.1	57 kDa	0	0	2
SVR3 elongation factor family protein	AT5G13650.1	74 kDa	0	1	1
SUS1, ASUS1, atsus1 , sucrose synthase 1	AT5G20830.1	93 kDa	0	0	1
PRP39 , Tetratricopeptide repeat (TPR)-like superfamily protein	AT1G04080.3	91 kDa	0	0	1
Tetratricopeptide repeat (TPR)-like superfamily protein	AT1G01320.1	199 kDa	0	1	4
Tetratricopeptide repeat (TPR)-containing protein	AT3G52140.1	153 kDa	0	1	2
Tetratricopeptide repeat (TPR)-like superfamily protein	AT5G28740.1	107 kDa	0	0	1
EMB2453, ATPPR5 , Tetratricopeptide repeat (TPR)-like superfamily protein	AT4G39620.1	65 kDa	0	0	1
Phox2 , tetratricopeptide repeat (TPR)-containing protein	AT1G62390.1	83 kDa	0	0	2
ATU2AF65A , U2 snRNP auxilliary factor, large subunit, splicing factor	AT4G36690.1	64 kDa	0	0	2
U2A' , U2 small nuclear ribonucleoprotein A	AT1G09760.1	28 kDa	0	0	4
U2B'' , U2 small nuclear ribonucleoprotein B	AT2G30260.1	26 kDa	0	0	2
U1A , spliceosomal protein U1A	AT2G47580.1	28 kDa	0	0	2
U1-70K, U1SNRNP , U1 small nuclear ribonucleoprotein-70K	AT3G50670.1	50 kDa	0	0	2
Proline-rich spliceosome-associated (PSP) family protein	AT4G21660.2	69 kDa	0	0	2
NOP56 , homolog of nucleolar protein NOP56	AT1G56110.1	59 kDa	0	0	6
NOP56-like pre RNA processing ribonucleoprotein	AT3G05060.1	59 kDa	0	0	4
ATSC35, SC35, At-SC35 , ortholog of human splicing factor SC35	AT5G64200.1	35 kDa	0	0	2
SCL30A, At-SCL30A , SC35-like splicing factor 30A	AT3G13570.1	30 kDa	0	0	1
SKIP	AT1G77180.1	69 kDa	0	0	2
ATRSP35, ATRSP40, AT-SRP40, RSP35, RS40, At-RS40 , arginine/serine-rich splicing factor 35	AT4G25500.1	40 kDa	0	0	2
SR45, RNPS1 , arginine/serine-rich 45	AT1G16610.1	45 kDa	0	0	1
SR1, ATSRP34, SRP34, SR34, At-SR34 , RNA-binding (RRM/RBD/RNP motifs) family protein	AT1G02840.1	34 kDa	0	0	4
ATO , splicing factor-related	AT5G06160.1	59 kDa	0	1	2
STA1, EMB2770 , pre-mRNA splicing factor-related	AT4G03430.1	116 kDa	0	0	2
Splicing factor, CC1-like	AT5G09880.1	59 kDa	0	0	1
DRH1, ATDRH1 , DEAD box RNA helicase 1	AT3G01540.1	68 kDa	0	1	7
UPF1, LBA1, ATUPF1 , RNA helicase, putative	AT5G47010.1	137 kDa	0	3	4
RNA helicase family protein	AT2G47250.1	83 kDa	0	0	4
RH5, STRS1 , DEA(D/H)-box RNA helicase family protein	AT1G31970.1	60 kDa	0	0	6
HEN2 , RNA helicase, ATP-dependent, SK12/DOB1 protein	AT2G06990.1	112 kDa	0	0	6
DEAD box RNA helicase family protein	AT3G06480.1	120 kDa	0	0	4
Helicase/SANT-associated, DNA binding protein	AT3G24870.1	206 kDa	0	0	1
EMB3011 , RNA helicase family protein	AT5G13010.1	142 kDa	0	0	4
PMH1, ATRH9 , putative mitochondrial RNA helicase 1	AT3G22310.1	64 kDa	0	0	1
EMB2733, ESP3 , RNA helicase family protein	AT1G32490.1	119 kDa	0	0	1
DEAD/DEAH box RNA helicase family protein	AT1G27880.1	101 kDa	0	1	0
PRH75 , DEAD box RNA helicase (PRH75)	AT5G62190.1	73 kDa	0	0	2
CHC1 , SWIB/MDM2 domain superfamily protein	AT5G14170.1	59 kDa	0	0	2
CHR9 , switch 2	AT1G03750.1	98 kDa	0	1	0
MCM5 , Minichromosome maintenance (MCM2/3/5) family protein	AT2G07690.1	81 kDa	0	0	2
MCM6 , minichromosome maintenance (MCM2/3/5) family protein	AT5G44635.1	93 kDa	0	0	1
SMC5 , structural maintenance of chromosomes 5	AT5G15920.1	121 kDa	0	1	0
UBP6 , ubiquitin-specific protease 6	AT1G51710.2	49 kDa	0	1	3
UBP26, SUP32, ATUBP26 , ubiquitin-specific protease 26	AT3G49600.1	120 kDa	0	0	1
UBA2A , UBP1-associated protein 2A	AT3G56860.1	51 kDa	0	0	2
ATUBA2, UBA2 , ubiquitin activating enzyme 2	AT5G06460.1	120 kDa	0	0	2
CAND1, ATCAND1, cullin-associated and neddylation dissociated	AT2G02560.1	135 kDa	0	0	6
KAK, UPL3 , HEAT repeat ;HECT-domain (ubiquitin-transferase)	AT4G38600.2	193 kDa	0	0	6
AGO4, OCP11 , Argonaute family protein	AT2G27040.1	103 kDa	0	1	4
MAC3A , MOS4-associated complex 3A	AT1G04510.1	57 kDa	0	0	6
ATCDC5, CDC5, ATMYBCDC5 , cell division cycle 5	AT1G09770.1	96 kDa	0	0	6
PRL1 , pleiotropic regulatory locus 1	AT4G15900.1	54 kDa	0	0	1
GTA02, GTA2 , global transcription factor group A2	AT4G08350.1	115 kDa	0	0	11
ATRBP45C , RNA-binding (RRM/RBD/RNP motifs) family protein	AT4G27000.1	45 kDa	0	1	6
RNA-binding (RRM/RBD/RNP motifs) family protein	AT5G19350.1	47 kDa	0	1	4
ATRBP47A, RBP47A , RNA-binding protein 47A	AT1G49600.1	48 kDa	0	0	1
RNA-binding (RRM/RBD/RNP motifs) family protein	AT4G14300.1	42 kDa	0	0	3
RNA binding Plectin/S10 domain-containing protein	AT5G41520.1	20 kDa	0	1	1
Nuclear transport factor 2 (NTF2) family protein with RNA binding (RRM-RBD-RNP motifs) domain	AT5G60980.2	50 kDa	0	2	0
RNA-binding (RRM/RBD/RNP motifs) family protein with retrovirus zinc finger-like domain	AT5G04280.1	33 kDa	0	0	3
RNA-binding (RRM/RBD/RNP motifs) family protein	AT3G13224.2	38 kDa	0	0	3
RNA-binding (RRM/RBD/RNP motifs) family protein	AT5G55670.1	76 kDa	0	0	1
RS41, At-RS41 , RNA-binding (RRM/RBD/RNP motifs) family protein	AT5G52040.4	37 kDa	0	0	2
RNA-binding (RRM/RBD/RNP motifs) family protein	AT1G66260.1	31 kDa	0	1	0
RNA recognition motif (RRM)-containing protein	AT5G25060.1	108 kDa	0	0	2
Y14 , RNA-binding (RRM/RBD/RNP motifs) family protein	AT1G51510.1	22 kDa	0	2	2
RNA-binding (RRM/RBD/RNP motifs) family protein	AT5G59950.1	26 kDa	0	0	1
RSZ32, RS2Z32, At-RS2Z , RNA-binding (RRM/RBD/RNP motifs) family protein with retrovirus zinc finger-like domain	AT3G53500.2	32 kDa	0	0	1
RNA-binding (RRM/RBD/RNP motifs) family protein	AT3G21215.1	37 kDa	0	0	1
RNA-binding (RRM/RBD/RNP motifs) family protein	AT4G00830.1	55 kDa	0	0	1
RNA-binding (RRM/RBD/RNP motifs) family protein	AT1G13190.1	61 kDa	0	0	1
RNA recognition motif (RRM)-containing protein	AT3G23900.2	103 kDa	0	0	1
RNA-binding KH domain-containing protein	AT1G51580.1	67 kDa	0	0	1
RNA-binding KH domain-containing protein	AT5G15270.1	60 kDa	0	0	2
GR-RBP5 , glycine-rich RNA-binding protein 5	AT1G74230.1	29 kDa	0	0	1
CCCH-type zinc fingerfamily protein with RNA-binding domain	AT1G07360.1	54 kDa	0	0	3
ATGRP2, GR-RBP2, GRP2 , glycine-rich RNA-binding protein 2	AT4G13850.1	16 kDa	0	0	1
ATPRMT11, PRMT11, ATPRMT1B, PRMT1B , arginine methyltransferase 11	AT4G29510.1	44 kDa	0	0	1
HD2A, ATHD2A, HDA3, HDT1 , histone deacetylase 3	AT3G44750.1	26 kDa	0	0	1
CONTAINS InterPro DOMAIN/s: Histone deacetylation protein Rxt3	AT5G08450.1	104 kDa	0	1	6
HD2C, HDT3 , histone deacetylase 2C	AT5G03740.1	32 kDa	0	1	6
HD1, ATHD1, HDA1, RPD3A, HDA19, ATHDA19 , histone deacetylase 1	AT4G38130.1	56 kDa	0	0	1
HTA6 , histone H2A 6	AT5G59870.1	16 kDa	0	1	1
ATXR2, SDG36 , histone-lysine N-methyltransferase ATXR2	AT3G21820.1	53 kDa	0	0	2
TPR2 , TOPLESS-related 2	AT3G16830.1	125 kDa	0	0	4
ACC1, AT-ACC1, EMB22, GK, PAS3 , acetyl-CoA carboxylase 1	AT1G36160.1	251 kDa	0	1	0
Alba DNA/RNA-binding protein	AT1G20220.1	34 kDa	0	1	2
DNA-binding storekeeper protein-related transcriptional regulator	AT1G61730.1	41 kDa	0	0	7
DDB1A , damaged DNA binding protein 1A	AT4G05420.1	121 kDa	0	1	4
THO2	AT1G24706.2	207 kDa	0	0	5
RFC2 , replication factor C 2	AT1G63160.1	37 kDa	0	0	1
PAP85 , cupin family protein	AT3G22640.1	55 kDa	0	1	1
Tudor1, AtTudor1, TSN1 , TUDOR-SN protein 1	AT5G07350.2	110 kDa	0	4	4
Emsy N Terminus (ENT)/ plant Tudor-like domains-containing protein	AT5G13020.1	44 kDa	0	0	2
EIF2 GAMMA , eukaryotic translation initiation factor 2 gamma subunit	AT1G04170.1	51 kDa	0	2	3
TIF3B1, EIF3B, ATEIF3B-1, EIF3B-1, ATTIF3B1 , translation initiation factor 3B1	AT5G27640.2	85 kDa	0	1	4
EIF2, AteIF3f, eIF3F , eukaryotic translation initiation factor 2	AT2G39990.1	32 kDa	0	1	2
EIF3E, TIF3E1, ATEIF3E-1, INT-6, ATINT6, INT6 , eukaryotic translation initiation factor 3E	AT3G57290.1	52 kDa	0	0	1
eIFiso4G1 , MIF4G domain-containing protein / MA3 domain-containing protein	AT5G57870.1	86 kDa	0	5	2
eIFiso4G2 , MIF4G domain-containing protein / MA3 domain-containing protein	AT2G24050.1	83 kDa	0	0	1
MIF4G domain-containing protein / MA3 domain-containing protein	AT1G80930.1	104 kDa	0	0	4
ATMURE, PDE316, MURE , acid-amino acid ligases;ligases;ATP binding;ATP binding;ligases	AT1G63680.1	86 kDa	0	1	2
Guanylate-binding family protein	AT5G46070.1	123 kDa	0	0	5
Threonyl-tRNA synthetase	AT5G26830.1	81 kDa	0	4	8
Methionine--tRNA ligase, putative / methionyl-tRNA synthetase, putative / MetRS, putative	AT4G13780.1	90 kDa	0	1	2
Acylaminoacyl-peptidase-related	AT4G14570.1	84 kDa	0	1	0
ATGCN1, GCN1 , ABC transporter family protein	AT5G60790.1	67 kDa	0	1	3
TWN2, VALRS , valyl-tRNA synthetase / valine--tRNA ligase (VALRS)	AT1G14610.1	126 kDa	0	1	1
Seryl-tRNA synthetase / serine--tRNA ligase	AT5G27470.1	52 kDa	0	3	0
AHA3, ATAHA3, HA3 , H(+)-ATPase 3	AT5G57350.1	104 kDa	0	3	3
2-oxoglutarate dehydrogenase, E1 component	AT3G55410.1	115 kDa	0	2	3
ALDH11A3 , aldehyde dehydrogenase 11A3	AT2G24270.1	53 kDa	0	3	0
UDP-glucose 6-dehydrogenase family protein	AT3G29360.1	53 kDa	0	1	2
GSL7, CALS7, ARABIDOPSIS THALIANA GLUCAN SYNTHASE-LIKE 7	AT1G06490.1	228 kDa	0	0	1
RHM1, ROL1, ATRHM1 , rhamnose biosynthesis 1	AT1G78570.1	75 kDa	0	2	1
TCP-1/cpn60 chaperonin family protein	AT3G02530.1	59 kDa	0	4	5
TCP-1/cpn60 chaperonin family protein	AT3G18190.1	58 kDa	0	1	2
CR88, EMB1956, HSP90.5, Hsp88.1, AtHsp90.5 , Chaperone protein htpG family protein	AT2G04030.1	89 kDa	0	9	4
ATTIC110, TIC110 , translocon at the inner envelope membrane of chloroplasts 110	AT1G06950.1	112 kDa	0	5	1
IPGAM1 , Phosphoglycerate mutase, 2,3-bisphosphoglycerate-independent	AT1G09780.1	61 kDa	0	2	4
IRX3, CESA7, ATCESA7, MUR10 , Cellulose synthase family protein	AT5G17420.1	116 kDa	0	1	3
EMB2765 , P-loop containing nucleoside triphosphate hydrolases superfamily protein	AT2G38770.1	173 kDa	0	0	6
RPP5 , Disease resistance protein (TIR-NBS-LRR class) family	AT4G16950.1	164 kDa	0	0	7
ATILP1, ILP1 , IAP-like protein 1	AT1G17210.1	103 kDa	0	1	3
NAD(P)-binding Rossmann-fold superfamily protein	AT1G24360.1	34 kDa	0	2	1
GAL1, MBL1, D-mannose binding lectin protein with Apple-like carbohydrate-binding domain	AT1G78850.1	49 kDa	0	1	2
RACK1C_AT , receptor for activated C kinase 1C	AT3G18130.1	36 kDa	0	0	2
ATPHS2, PHS2 , alpha-glucan phosphorylase 2	AT3G46970.1	95 kDa	0	0	1
6-phosphogluconate dehydrogenase family protein	AT5G41670.1	53 kDa	0	3	0
SDH1-1 , succinate dehydrogenase 1-1	AT5G66760.1	70 kDa	0	2	1
Cyclophilin-like peptidyl-prolyl cis-trans isomerase family protein	AT3G63400.1	64 kDa	0	0	3
SLP2 , subtilisin-like serine protease 2	AT4G34980.1	81 kDa	0	1	1
PPDK , pyruvate orthophosphate dikinase	AT4G15530.1	104 kDa	0	0	1
DEAD-box protein abstrakt, putative	AT5G51280.1	66 kDa	0	0	3
GMP synthase (glutamine-hydrolyzing), putative / glutamine amidotransferase, putative	AT1G63660.1	59 kDa	0	0	2
HEMC , hydroxymethylbilane synthase	AT5G08280.1	41 kDa	0	3	1
EMB3012 , embryo defective 3012	AT5G40480.1	211 kDa	0	0	3
Nascent polypeptide-associated complex (NAC), alpha subunit family protein	AT3G12390.1	22 kDa	0	1	0
DC1 domain-containing protein	AT1G60420.1	65 kDa	0	1	1
Disease resistance protein (TIR-NBS-LRR class) family	AT4G16900.1	118 kDa	0	1	1
GSA2 , glutamate-1-semialdehyde 2,1-aminomutase 2	AT3G48730.1	50 kDa	0	2	0
HSP20-like chaperones superfamily protein	AT4G02450.1	25 kDa	0	1	3
Transducin/WD40 repeat-like superfamily protein	AT1G10580.1	65 kDa	0	0	2
Subtilase family protein	AT3G14240.1	83 kDa	0	0	1
BIG, DOC1, TIR3, UMB1, ASA1, LPR1, CRM1 , auxin transport protein (BIG)	AT3G02260.1	568 kDa	0	0	1
PHOT1, NPH1, JK224, RPT1 , phototropin 1	AT3G45780.1	112 kDa	0	1	1
NUP155 , nucleoporin 155	AT1G14850.1	160 kDa	0	0	3
NAP57, AtNAP57, CBF5, AtCBF5 , homologue of NAP57	AT3G57150.1	63 kDa	0	0	2
ATGSTF7, GST11, ATGSTF8, GSTF7, ATGST11 , glutathione S-transferase 7	AT1G02920.1	24 kDa	0	1	2
CYP71 , cyclophilin71	AT3G44600.1	71 kDa	0	0	2
AtGLDP2, GLDP2 , glycine decarboxylase P-protein 2	AT2G26080.1	114 kDa	0	2	0
FMN-linked oxidoreductases superfamily protein	AT4G38890.1	78 kDa	0	0	1
ATASE2, CIA1, ATPURF2, ASE2 , GLN phosphoribosyl pyrophosphate amidotransferase 2	AT4G34740.1	61 kDa	0	1	1
HSP60, HSP60-3B , heat shock protein 60	AT3G23990.1	61 kDa	0	0	1
Small nuclear ribonucleoprotein family protein	AT2G18740.1	10 kDa	0	0	2
NMT1, XPL1, PEAMT , S-adenosyl-L-methionine-dependent methyltransferases superfamily protein	AT3G18000.1	56 kDa	0	0	1
GCPE, ISPG, CSB3, CLB4, HDS , 4-hydroxy-3-methylbut-2-enyl diphosphate synthase	AT5G60600.1	82 kDa	0	2	0
GRP2, CSDP2, CSP2, ATCSP2 , glycine rich protein 2	AT4G38680.1	19 kDa	0	1	1
APS1 , ATP sulfurylase 1	AT3G22890.1	51 kDa	0	1	1
ATCS, CSY4 , Citrate synthase family protein	AT2G44350.1	53 kDa	0	2	1
P-loop containing nucleoside triphosphate hydrolases superfamily protein	AT2G47330.1	83 kDa	0	0	2
WSIP2, TPR4 , WUS-interacting protein 2	AT3G15880.1	124 kDa	0	0	1
Protein kinase superfamily protein	AT2G23070.1	50 kDa	0	0	2
Polyketide cyclase/dehydrase and lipid transport superfamily protein	AT4G23670.1	18 kDa	0	2	1
EMB2719, HAP15 , PAM domain (PCI/PINT associated module) protein	AT1G20200.1	56 kDa	0	1	0
Eukaryotic aspartyl protease family protein	AT3G61820.1	51 kDa	0	1	3
GAL1, GALK , Mevalonate/galactokinase family protein	AT3G06580.1	54 kDa	0	1	1
ATLFNR1, FNR1 , ferredoxin-NADP(+)-oxidoreductase 1	AT5G66190.1	40 kDa	0	1	0
DCAF1 , DDB1-CUL4 associated factor 1	AT4G31160.1	205 kDa	0	0	3
Subtilase family protein	AT3G14067.1	82 kDa	0	2	1
MTHSC70-2, HSC70-5 , mitochondrial HSO70 2	AT5G09590.1	73 kDa	0	2	1
TIC , time for coffee	AT3G22380.1	164 kDa	0	0	1
EMB2763 , ribonuclease II family protein	AT2G17510.2	114 kDa	0	0	1
Transducin/WD40 repeat-like superfamily protein	AT3G01340.1	33 kDa	0	0	1
Sec23/Sec24 protein transport family protein	AT4G14160.1	85 kDa	0	0	1
ALY4 , ALWAYS EARLY 4	AT5G37720.1	30 kDa	0	0	3
glycine-rich protein	AT4G17620.1	60 kDa	0	1	3
RNA polymerase I-associated factor PAF67	AT5G25754.1	60 kDa	0	2	2
ASP5, AAT3, ATAAT1 , aspartate aminotransferase 5	AT4G31990.1	50 kDa	0	1	0
ILA , ILITYHIA	AT1G64790.1	285 kDa	0	0	1
ERMO2, SEC24A , Sec23/Sec24 protein transport family protein	AT3G07100.1	114 kDa	0	2	1
Transducin family protein / WD-40 repeat family protein	AT3G18860.1	84 kDa	0	1	1
RPL16 , ribosomal protein L16	ATCG00790.1	15 kDa	0	1	0
pentatricopeptide (PPR) repeat-containing protein	AT5G46580.1	81 kDa	0	0	1
O-fucosyltransferase family protein	AT1G17270.1	64 kDa	0	1	0
GDSL-like Lipase/Acylhydrolase superfamily protein	AT1G54010.1	43 kDa	0	0	1
60S acidic ribosomal protein family	AT5G57290.1	12 kDa	0	2	2
MOS4 , modifier of snc1,4	AT3G18165.1	30 kDa	0	0	1
HON5 , high mobility group A5	AT1G48620.1	51 kDa	0	1	1
VLN2, ATVLN2 , villin 2	AT2G41740.1	108 kDa	0	1	0
PAG1 , 20S proteasome alpha subunit G1	AT2G27020.1	27 kDa	0	1	2
Nonsense-mediated mRNA decay NMD3 family protein	AT2G03820.1	59 kDa	0	0	1
ATARP4, ARP4 , actin-related protein 4	AT1G18450.1	49 kDa	0	0	1
Nucleolar GTP-binding protein	AT1G50920.1	77 kDa	0	0	1
RRF, HFP108, cpRRF, AtcpRRF , ribosome recycling factor, chloroplast precursor	AT3G63190.1	30 kDa	0	1	0
hAT transposon superfamily	AT4G15020.1	87 kDa	0	0	3
ATCUL1, CUL1, AXR6 , cullin 1	AT4G02570.1	86 kDa	0	0	2
SWAP (Suppressor-of-White-APricot)/surp domain-containing protein / ubiquitin family protein	AT1G14650.1	88 kDa	0	0	1
ATGPX2, GPX2 , glutathione peroxidase 2	AT2G31570.1	19 kDa	0	0	2
Bifunctional inhibitor/lipid-transfer protein/seed storage 2S albumin superfamily protein	AT2G45180.1	14 kDa	0	2	0
HXXXD-type acyl-transferase family protein	AT4G13840.1	47 kDa	0	0	1
EMB2016 , embryo defective 2016	AT3G05680.2	236 kDa	0	0	1
CT-BMY, BAM3, BMY8 , chloroplast beta-amylase	AT4G17090.1	61 kDa	0	1	0
HCF173 , high chlorophyll fluorescence phenotype 173	AT1G16720.1	66 kDa	0	1	0
FUM1 , fumarase 1	AT2G47510.1	53 kDa	0	2	1
Protein kinase family protein	AT3G13670.1	79 kDa	0	0	1
crooked neck protein, putative / cell cycle protein, putative	AT5G41770.1	85 kDa	0	0	1
CAD1, ARA8, ATPCS1, PCS1 , phytochelatin synthase 1 (PCS1)	AT5G44070.1	54 kDa	0	0	2
BED zinc finger ;hAT family dimerisation domain	AT3G42170.1	79 kDa	0	2	1
ATGCN3, GCN3 , general control non-repressible 3	AT1G64550.1	80 kDa	0	0	2
Phox-associated domain;Phox-like;Sorting nexin, C-terminal	AT2G15900.1	114 kDa	0	1	0
Transducin/WD40 repeat-like superfamily protein	AT2G43770.1	38 kDa	0	0	2
SAE2, ATSAE2, EMB2764 , SUMO-activating enzyme 2	AT2G21470.1	70 kDa	0	0	1
NAD(P)-binding Rossmann-fold superfamily protein	AT5G58490.1	36 kDa	0	0	1
AT hook motif DNA-binding family protein	AT4G17950.1	46 kDa	0	1	1
GPPS, GPS1 , geranyl diphosphate synthase 1	AT2G34630.1	35 kDa	0	0	1
ATKTI1, KTI1 , kunitz trypsin inhibitor 1	AT1G73260.1	24 kDa	0	0	1
AtMC4, MC4 , metacaspase 4	AT1G79340.1	45 kDa	0	1	1
CwfJ-like family protein / zinc finger (CCCH-type) family protein	AT5G56900.2	66 kDa	0	0	2
DPE2 , disproportionating enzyme 2	AT2G40840.1	110 kDa	0	4	0
Aha1 domain-containing protein	AT3G12050.1	40 kDa	0	1	2
Auxin-responsive GH3 family protein	AT5G13370.1	67 kDa	0	2	2
ATP citrate lyase (ACL) family protein	AT2G20420.1	45 kDa	0	0	0
RmlC-like cupins superfamily protein	AT1G03890.1	50 kDa	0	2	1
PMEAMT, AtPMEAMT , S-adenosyl-L-methionine-dependent methyltransferases superfamily protein	AT1G48600.1	54 kDa	0	1	0
hydroxyproline-rich glycoprotein family protein	AT2G32600.1	31 kDa	0	0	1
AtIDD5, IDD5 , indeterminate(ID)-domain 5	AT2G02070.1	64 kDa	0	0	1
emb2742 , CTP synthase family protein	AT3G12670.1	64 kDa	0	0	1
AL6 , alfin-like 6	AT2G02470.1	29 kDa	0	1	1
ANNAT1, OXY5, ATOXY5 , annexin 1	AT1G35720.1	36 kDa	0	0	1
unknown protein	AT5G02770.1	23 kDa	0	0	1
POP2, GABA-T, HER1 , Pyridoxal phosphate (PLP)-dependent transferases superfamily protein	AT3G22200.1	55 kDa	0	1	1
phosphoesterase	AT3G14890.1	77 kDa	0	0	1
ASN1, DIN6, AT-ASN1 , glutamine-dependent asparagine synthase 1	AT3G47340.1	66 kDa	0	1	0
Pentatricopeptide repeat (PPR) superfamily protein	AT2G19280.1	79 kDa	0	1	0
LTA2, PLE2 , 2-oxoacid dehydrogenases acyltransferase family protein	AT3G25860.1	50 kDa	0	1	0
ACT domain-containing small subunit of acetolactate synthase protein	AT2G31810.1	54 kDa	0	2	0
Cyclophilin-like peptidyl-prolyl cis-trans isomerase family protein	AT2G38730.1	21 kDa	0	0	4
ATTIP49A, RIN1 , P-loop containing nucleoside triphosphate hydrolases superfamily protein	AT5G22330.1	50 kDa	0	1	4
NAD+ ADP-ribosyltransferases;NAD+ ADP-ribosyltransferases	AT5G22470.1	91 kDa	0	0	2
MSI1, MEE70, ATMSI1 , Transducin/WD40 repeat-like superfamily protein	AT5G58230.1	48 kDa	0	1	2
Thioesterase superfamily protein	AT5G10160.1	24 kDa	0	2	0
LUG, RON2 , LisH dimerisation motif;WD40/YVTN repeat-like-containing domain	AT4G32551.1	102 kDa	0	0	1
Galactosyltransferase family protein	AT2G32430.1	46 kDa	0	0	1
DNAJ heat shock family protein	AT1G10350.1	39 kDa	0	1	0
Dihydrolipoamide succinyltransferase	AT5G55070.1	50 kDa	0	1	1
SEC5A , exocyst complex component sec5	AT1G76850.1	122 kDa	0	0	1
MAML-4, IPMS1 , methylthioalkylmalate synthase-like 4	AT1G18500.1	69 kDa	0	2	0
AZI1 , azelaic acid induced 1	AT4G12470.1	17 kDa	0	0	1
AlaAT1 , alanine aminotransferas	AT1G17290.1	60 kDa	0	2	0
Protein of unknown function DUF2359, transmembrane	AT1G70770.1	67 kDa	0	0	1
HEMB1 , Aldolase superfamily protein	AT1G69740.1	47 kDa	0	1	0
Zincin-like metalloproteases family protein	AT5G51540.1	80 kDa	0	1	0
CP31B , chloroplast RNA-binding protein 31B	AT5G50250.1	32 kDa	0	0	1
ATCYS1, CYS1 , cystatin-1	AT5G12140.1	11 kDa	0	1	1
RAS1 , RESPONSE TO ABA AND SALT 1	AT1G09950.1	26 kDa	0	1	0
ATFER1, FER1 , ferretin 1	AT5G01600.1	28 kDa	0	1	1
Class I glutamine amidotransferase-like superfamily protein	AT4G30530.1	28 kDa	0	1	1
Thioesterase superfamily protein	AT2G22230.1	24 kDa	0	0	1
Leucine-rich repeat (LRR) family protein	AT5G45510.1	138 kDa	0	0	1
Cytidine/deoxycytidylate deaminase family protein	AT5G28050.1	20 kDa	0	1	1
S-adenosyl-L-methionine-dependent methyltransferases superfamily protein	AT2G32160.1	47 kDa	0	1	0
ATPQ , ATP synthase D chain, mitochondrial	AT3G52300.1	20 kDa	0	0	1
Sterile alpha motif (SAM) domain-containing protein	AT5G48680.1	23 kDa	0	0	2
Homeodomain-like transcriptional regulator	AT5G44180.2	170 kDa	0	0	1
BGAL1 , beta galactosidase 1	AT3G13750.1	94 kDa	0	1	0
OXP1 , oxoprolinase 1	AT5G37830.1	138 kDa	0	1	0
protein-protein interaction regulator family protein	AT1G15200.1	49 kDa	0	0	1
RSZ22a, At-RSZ22a , RNA recognition motif and CCHC-type zinc finger domains containing protein	AT2G24590.1	22 kDa	0	0	1
KH domain-containing protein / zinc finger (CCCH type) family protein	AT3G12130.1	26 kDa	0	0	1
Pentatricopeptide repeat (PPR) superfamily protein	AT5G55840.1	127 kDa	0	0	1
ARA1, ISA1, ATISA1 , arabinose kinase	AT4G16130.1	114 kDa	0	1	0
AAA-type ATPase family protein	AT4G02480.1	137 kDa	0	0	1
Disease resistance protein (TIR-NBS-LRR class) family	AT3G51570.1	140 kDa	0	0	1
SFR6 , sensitive to freezing 6	AT4G04920.1	138 kDa	0	1	0
NIR1, NIR, ATHNIR , nitrite reductase 1	AT2G15620.1	66 kDa	0	2	0
vacuolar ATP synthase subunit D (VATD) / V-ATPase D subunit / vacuolar proton pump D subunit (VATPD)	AT3G58730.1	29 kDa	0	2	0
PAE1, ATPAE1 , 20S proteasome alpha subunit E1	AT1G53850.1	26 kDa	0	0	1
FUNCTIONS IN: molecular_function unknown; INVOLVED IN: transport; LOCATED IN: nuclear pore; EXPRESSED IN: 23 plant structures; EXPRESSED DURING: 13 growth stages; CONTAINS InterPro DOMAIN/s: Nuclear pore protein 84/107 (InterPro:IPR007252); Has 271 Blast hits to 268 proteins in 107 species: Archae - 0; Bacteria - 0; Metazoa - 138; Fungi - 69; Plants - 52; Viruses - 0; Other Eukaryotes - 12 (sourc…	AT3G14120.2	123 kDa	0	0	1
ACD32.1, ACD31.2 , alpha-crystallin domain 32.1	AT1G06460.1	31 kDa	0	0	1
GTE4 , global transcription factor group E4	AT1G06230.1	84 kDa	0	0	1
Adenine nucleotide alpha hydrolases-like superfamily protein	AT3G17020.1	18 kDa	0	0	1
NAD(P)-binding Rossmann-fold superfamily protein	AT3G61220.1	33 kDa	0	1	0
THUMP domain-containing protein	AT5G12410.1	42 kDa	0	0	1
arginosuccinate synthase family	AT4G24830.1	54 kDa	0	1	0
Leucine-rich receptor-like protein kinase family protein	AT1G17230.1	122 kDa	0	1	0
EMB1144 , chorismate synthase, putative / 5-enolpyruvylshikimate-3-phosphate phospholyase, putative	AT1G48850.1	47 kDa	0	1	0
FUNCTIONS IN: molecular_function unknown; INVOLVED IN: biological_process unknown; LOCATED IN: chloroplast; EXPRESSED IN: 22 plant structures; EXPRESSED DURING: 13 growth stages; CONTAINS InterPro DOMAIN/s: Isy1-like splicing (InterPro:IPR009360); Has 1147 Blast hits to 965 proteins in 236 species: Archae - 12; Bacteria - 13; Metazoa - 351; Fungi - 230; Plants - 49; Viruses - 9; Other Eukaryotes …	AT3G18790.1	35 kDa	0	0	1
Phosphoribosyltransferase family protein	AT2G44530.2	42 kDa	0	1	0
ATGRP2B, ATCSP4, GRP2B , glycine-rich protein 2B	AT2G21060.1	19 kDa	0	1	0
AT hook motif DNA-binding family protein	AT3G61310.1	37 kDa	0	0	1
MD-2-related lipid recognition domain-containing protein	AT3G44100.1	16 kDa	0	1	1
ADSS , adenylosuccinate synthase	AT3G57610.1	53 kDa	0	1	0
ATCNGC14, CNGC14 , cyclic nucleotide-gated channel 14	AT2G24610.1	83 kDa	0	0	1
cellular apoptosis susceptibility protein, putative / importin-alpha re-exporter, putative	AT2G46520.1	109 kDa	0	0	1
ATARP7, ARP7 , actin-related protein 7	AT3G60830.1	40 kDa	0	0	1
Plant regulator RWP-RK family protein	AT4G35270.1	107 kDa	0	0	1
BRS1, SCPL24 , alpha/beta-Hydrolases superfamily protein	AT4G30610.1	53 kDa	0	0	1
FUS12, ATCSN2, COP12, CSN2 , proteasome family protein	AT2G26990.1	51 kDa	0	0	1
ARID/BRIGHT DNA-binding domain;ELM2 domain protein	AT4G11400.1	66 kDa	0	0	1
Trimeric LpxA-like enzyme	AT2G34970.1	82 kDa	0	0	1
PEP , RNA-binding KH domain-containing protein	AT4G26000.1	54 kDa	0	0	2
PSAC , iron-sulfur cluster binding;electron carriers;4 iron, 4 sulfur cluster binding	ATCG01060.1	9 kDa	0	2	0
AL3 , alfin-like 3	AT3G42790.1	28 kDa	0	0	1
MBD10 , methyl-CPG-binding domain 10	AT1G15340.1	42 kDa	0	1	0
SAP domain-containing protein	AT4G39680.1	69 kDa	0	0	1
Protein of unknown function, DUF642	AT3G08030.1	39 kDa	0	0	1
OMR1 , L-O-methylthreonine resistant 1	AT3G10050.1	65 kDa	0	0	1
MIRO1, emb2473 , MIRO-related GTP-ase 1	AT5G27540.1	72 kDa	0	1	0
transducin family protein / WD-40 repeat family protein	AT2G30050.1	33 kDa	0	1	1
ATCSP3, CSP3 , cold shock domain protein 3	AT2G17870.1	30 kDa	0	0	1
LUC7 N_terminus domain-containing protein	AT5G51410.1	39 kDa	0	0	1
PSBR , photosystem II subunit R	AT1G79040.1	15 kDa	0	1	0
RUXF , small nuclear ribonucleoprotein F	AT4G30220.1	10 kDa	0	0	1
Zn-dependent exopeptidases superfamily protein	AT5G60160.1	52 kDa	0	1	0
RBOHD, ATRBOHD , respiratory burst oxidase homologue D	AT5G47910.1	104 kDa	0	1	0
Cobalamin biosynthesis CobW-like protein	AT1G15730.1	50 kDa	0	0	1
GT, UGT74F2, ATSAGT1, SGT1, SAGT1 , UDP-glucosyltransferase 74F2	AT2G43820.1	51 kDa	0	1	0
GDSL-like Lipase/Acylhydrolase superfamily protein	AT1G29670.1	40 kDa	0	0	1
IBR3 , acyl-CoA dehydrogenase-related	AT3G06810.1	92 kDa	0	0	2
MEE51 , Phosphofructokinase family protein	AT4G04040.1	63 kDa	0	2	1
HOS1 , ubiquitin-protein ligases	AT2G39810.1	105 kDa	0	0	1
U-box domain-containing protein	AT5G15400.1	118 kDa	0	0	1
ATC4H, C4H, CYP73A5, REF3 , cinnamate-4-hydroxylase	AT2G30490.1	58 kDa	0	1	0
ADF5, ATADF5 , actin depolymerizing factor 5	AT2G16700.1	16 kDa	0	1	1
RPS14 , chloroplast ribosomal protein S14	ATCG00330.1	12 kDa	0	0	0
CI51 , 51 kDa subunit of complex I	AT5G08530.1	53 kDa	0	1	1
LTP5 , lipid transfer protein 5	AT3G51600.1	12 kDa	0	0	1
Ribosomal protein L30/L7 family protein	AT1G80750.1	28 kDa	0	0	1
IAR4 , Thiamin diphosphate-binding fold (THDP-binding) superfamily protein	AT1G24180.1	43 kDa	0	2	0
APE2, TPT , Glucose-6-phosphate/phosphate translocator-related	AT5G46110.3	43 kDa	0	1	0
ATPE , ATP synthase epsilon chain	ATCG00470.1	14 kDa	0	1	0
ST, ATST1, RAR047, ST1, AtSOT1, AtSOT12, SOT12 , sulphotransferase 12	AT2G03760.1	37 kDa	0	0	1
Eukaryotic aspartyl protease family protein	AT3G18490.1	53 kDa	0	1	0
diaminopimelate epimerase family protein	AT3G53580.1	39 kDa	0	1	0
CID11 , CTC-interacting domain 11	AT1G32790.1	39 kDa	0	0	1
VEP1, AWI31 , NAD(P)-binding Rossmann-fold superfamily protein	AT4G24220.1	44 kDa	0	0	1
Cysteine proteinases superfamily protein	AT1G09730.1	110 kDa	0	0	1
emb1624 , Translation initiation factor IF6	AT3G55620.1	26 kDa	0	0	1
NFA03, NFA3, NAP1;3 , nucleosome assembly protein 1;3	AT5G56950.1	43 kDa	0	0	1
Aldolase superfamily protein	AT1G12230.1	44 kDa	0	1	0
CLPP1, PCLPP , plastid-encoded CLP P	ATCG00670.1	22 kDa	0	1	0
SMU1 , transducin family protein / WD-40 repeat family protein	AT1G73720.1	58 kDa	0	0	1
BAM1, BMY7, TR-BAMY , beta-amylase 1	AT3G23920.1	64 kDa	0	0	1
ALDH3I1, ALDH3 , aldehyde dehydrogenase 3I1	AT4G34240.1	60 kDa	0	0	1
Lipase/lipooxygenase, PLAT/LH2 family protein	AT2G22170.1	20 kDa	0	1	0
Leucine-rich repeat (LRR) family protein	AT1G33610.1	53 kDa	0	0	1
Protein of unknown function (DUF740)	AT3G46990.1	61 kDa	0	1	0
Stress responsive alpha-beta barrel domain protein	AT2G31670.1	29 kDa	0	0	1
CPK6, ATCDPK3, ATCPK6 , Calcium-dependent protein kinase family protein	AT2G17290.1	61 kDa	0	0	1
GLTP1, ATGLTP1 , glycolipid transfer protein 1	AT2G33470.1	23 kDa	0	1	0
AT-E1 ALPHA, E1 ALPHA , pyruvate dehydrogenase complex E1 alpha subunit	AT1G59900.1	43 kDa	0	1	0
MSD1, MEE33, ATMSD1 , manganese superoxide dismutase 1	AT3G10920.1	25 kDa	0	1	0
WAVE3, ATSCAR4, SCAR4 , SCAR family protein 4	AT5G01730.1	129 kDa	0	1	0
NagB/RpiA/CoA transferase-like superfamily protein	AT3G07300.1	44 kDa	0	0	1
Kinetochore-Ndc80 complex, subunit Spc25	AT3G48210.1	36 kDa	0	0	1
ZTL, LKP1, ADO1, FKL2 , Galactose oxidase/kelch repeat superfamily protein	AT5G57360.1	66 kDa	0	0	1
ALDH2C4, ALDH1A, REF1 , aldehyde dehydrogenase 2C4	AT3G24503.1	54 kDa	0	1	0
ENH1 , rubredoxin family protein	AT5G17170.1	28 kDa	0	1	0
AtPPa6, PPa6 , pyrophosphorylase 6	AT5G09650.1	33 kDa	0	1	0
IDH1, IDH-I , isocitrate dehydrogenase 1	AT4G35260.1	40 kDa	0	1	0
BGLU36 , beta glucosidase 36	AT1G51490.1	56 kDa	0	1	0
ATGSTF10, ERD13, ATGSTF4, GSTF10 , glutathione S-transferase PHI 10	AT2G30870.1	24 kDa	0	1	0

## Sheet: IP2
Protein Name	Accession Number	Molecular Weight	Unique peptide number
			FRI	FRI-GFP NV	FRI-GFP 2WV
FRI, FRIGIDA-like protein	AT4G00650.1	68 kDa	0	13	22
UBP26, SUP32, ATUBP26, ubiquitin-specific protease 26	AT3G49600.1	120 kDa	0	4	9
GCT, RNA polymerase II transcription mediators	AT1G55325.2	217 kDa	0	8	9
HB-1, homeobox-1	AT1G28420.1	192 kDa	0	3	16
SUS1, ASUS1, atsus1, sucrose synthase 1	AT5G20830.1	93 kDa	0	4	18
UBA2A, UBP1-associated protein 2A	AT3G56860.1	51 kDa	0	3	13
P-loop containing nucleoside triphosphate hydrolases superfamily protein	AT1G20920.1	133 kDa	0	3	8
DEAD-box protein abstrakt, putative	AT5G51280.1	66 kDa	0	3	8
ATPases;nucleotide binding;ATP binding;nucleoside-triphosphatases;transcription factor binding	AT1G67120.1	611 kDa	0	1	3
Mediator complex subunit Med28	AT3G52860.1	156 kDa	0	8	4
PRL1, pleiotropic regulatory locus 1	AT4G15900.1	54 kDa	0	5	8
Symbols: MED12, CRP, CCT, RNA polymerase II transcription mediators	AT4G00450.1	249 kDa	1	5	11
Protein kinase family protein	AT3G13670.1	79 kDa	0	0	4
IBR3, acyl-CoA dehydrogenase-related	AT3G06810.1	92 kDa	0	6	3
CCCH-type zinc fingerfamily protein with RNA-binding domain	AT1G07360.1	54 kDa	0	3	7
CwfJ-like family protein / zinc finger (CCCH-type) family protein	AT5G56900.2	66 kDa	0	3	9
STRS1, DEA(D/H)-box RNA helicase family protein	AT1G31970.1	60 kDa	0	2	11
RNA-binding KH domain-containing protein	AT5G15270.1	60 kDa	0	3	9
crooked neck protein, putative / cell cycle protein, putative	AT5G41770.1	85 kDa	0	3	3
glycine-rich protein	AT4G17620.3	60 kDa	0	3	6
RNA-binding (RRM/RBD/RNP motifs) family protein	AT4G00830.1	55 kDa	0	2	7
Protein of unknown function (DUF1336)	AT5G35180.4	91 kDa	0	5	7
CPK5, ATCPK5, calmodulin-domain protein kinase 5	AT4G35310.1	62 kDa	0	5	9
FY, Transducin/WD40 repeat-like superfamily protein	AT5G13480.1	72 kDa	0	3	6
NRPA1, nuclear RNA polymerase A1	AT3G57660.1	188 kDa	0	0	7
Cysteine proteinases superfamily protein	AT1G09730.1	110 kDa	0	0	6
UBP1A, oligouridylate-binding protein 1A	AT1G54080.1	47 kDa	0	3	6
Helicase/SANT-associated, DNA binding protein	AT3G24870.1	206 kDa	0	1	1
NRPA2, nuclear RNA polymerase A2	AT1G29940.1	132 kDa	0	0	3
Protein kinase superfamily protein	AT1G67580.1	85 kDa	0	2	3
ENTH/VHS family protein	AT2G36480.1	91 kDa	0	3	5
DOT2, MDF, SART-1 family	AT5G16780.1	94 kDa	0	3	5
ATHMG, SSRP1, NFD, HMG, high mobility group	AT3G28730.1	72 kDa	0	4	6
nonsense-mediated mRNA decay NMD3 family protein	AT2G03820.1	59 kDa	0	1	7
Regulator of chromosome condensation (RCC1) family protein	AT3G55580.1	51 kDa	0	0	10
TFIIB, transcription factor IIB	AT2G41630.1	34 kDa	0	0	8
PKT1, KAT5, peroxisomal 3-keto-acyl-CoA thiolase 2	AT5G48880.1	43 kDa	0	5	8
AtLa1, La1, La protein 1	AT4G32720.1	48 kDa	0	4	11
DNA-binding bromodomain-containing protein	AT1G17790.1	53 kDa	0	0	6
RNA-binding (RRM/RBD/RNP motifs) family protein	AT5G55670.1	76 kDa	0	5	2
HAC1, histone acetyltransferase of the CBP family 1	AT1G79000.2	195 kDa	0	2	2
Heat shock protein 70 (Hsp 70) family protein	AT5G02490.1	71 kDa	0	3	2
RNA-binding (RRM/RBD/RNP motifs) family protein	AT5G59950.1	26 kDa	0	2	6
SAR3, MOS3, PRE, NUP96, SUPPRESSOR OF AUXIN RESISTANCE 3	AT1G80680.1	119 kDa	0	3	3
UBP5, ATUBP5, PDE323, ubiquitin-specific protease 5	AT2G40930.1	104 kDa	0	4	6
ATU2AF35B, U2AF35B, Zinc finger C-x8-C-x5-C-x3-H type family protein	AT5G42820.1	33 kDa	0	2	6
Tudor/PWWP/MBT superfamily protein	AT5G40340.1	114 kDa	0	4	11
PRH75, DEAD box RNA helicase (PRH75)	AT5G62190.1	73 kDa	0	0	4
ELF7, hydroxyproline-rich glycoprotein family protein	AT1G79730.1	67 kDa	0	2	4
AT hook motif DNA-binding family protein	AT4G17950.1	46 kDa	0	2	6
P-loop containing nucleoside triphosphate hydrolases superfamily protein	AT4G30100.1	146 kDa	0	3	0
IWS1, ATIWS1, Transcription elongation factor (TFIIS) family protein	AT1G32130.1	57 kDa	0	3	4
BMY2, BAM8, beta-amylase 2	AT5G45300.1	77 kDa	0	0	6
Cyclophilin-like peptidyl-prolyl cis-trans isomerase family protein	AT3G63400.1	64 kDa	0	2	2
LTI30, XERO2, dehydrin family protein	AT3G50970.1	21 kDa	0	0	7
CPSF73-I, cleavage and polyadenylation specificity factor 73-I	AT1G61010.1	77 kDa	0	3	2
FRL1, FRIGIDA like 1	AT5G16320.1	53 kDa	0	0	3
Vacuolar import/degradation, Vid27-related protein	AT4G33400.1	72 kDa	0	1	7
LUH, LEUNIG_homolog	AT2G32700.7	88 kDa	0	0	3
EDS1, ATEDS1, alpha/beta-Hydrolases superfamily protein	AT3G48090.1	72 kDa	0	1	6
SMAD/FHA domain-containing protein chr3:2297968-2299407 FORWARD LENGTH=320	AT3G07220.1	36 kDa	0	2	5
BGL1, BGLU18, ATBG1, beta glucosidase 18	AT1G52400.1	60 kDa	0	3	8
AtIDD5, IDD5, indeterminate(ID)-domain 5	AT2G02070.1	64 kDa	0	0	5
KEG, protein kinases;ubiquitin-protein ligases	AT5G13530.1	178 kDa	0	1	3
ELF8, VIP6, Ctr9	AT2G06210.1	124 kDa	0	3	7
Calmodulin-binding protein	AT5G57580.1	72 kDa	0	1	1
GT2, AT-GT2, Duplicated homeodomain-like superfamily protein	AT1G76890.2	66 kDa	0	0	2
ATFIP37, FIP37, FKBP12 interacting protein 37	AT3G54170.1	37 kDa	0	0	3
EMB2407, ATPDX2, PDX2, pyridoxine biosynthesis 2	AT5G60540.1	27 kDa	0	3	3
RNA-binding (RRM/RBD/RNP motifs) family protein	AT3G52660.1	52 kDa	0	0	6
TUA6, Tubulin/FtsZ family protein	AT4G14960.2	50 kDa	0	0	1
RNA helicase family protein	AT4G18465.1	78 kDa	0	2	3
MCM4, Minichromosome maintenance (MCM2/3/5) family protein	AT2G16440.1	94 kDa	0	1	3
Protein kinase superfamily protein	AT3G17750.1	127 kDa	0	0	6
RNA recognition motif (RRM)-containing protein	AT4G12640.1	93 kDa	0	2	2
AL3, alfin-like 3	AT3G42790.1	28 kDa	0	2	3
N2,N2-dimethylguanosine tRNA methyltransferase	AT5G15810.1	77 kDa	0	2	5
hypothetical protein	AT3G50370.1	236 kDa	0	3	3
Tetratricopeptide repeat (TPR)-like superfamily protein	AT5G35430.1	87 kDa	0	3	1
phosphotransferases, alcohol group as acceptor;binding;inositol or phosphatidylinositol kinases	AT4G36080.2	430 kDa	0	0	1
DNA-binding storekeeper protein-related transcriptional regulator	AT4G00238.1	38 kDa	0	0	3
Pseudouridine synthase family protein	AT3G04820.1	79 kDa	0	0	2
COP1, ATCOP1, DET340, FUS1, EMB168, Transducin/WD40 repeat-like superfamily protein	AT2G32950.1	76 kDa	0	0	2
ATRX, P-loop containing nucleoside triphosphate hydrolases superfamily protein	AT1G08600.2	168 kDa	0	0	3
MBP1, ATMBP, myrosinase-binding protein 1	AT1G52040.1	50 kDa	0	0	6
SPI, Beige/BEACH domain ;WD domain, G-beta repeat protein	AT1G03060.1	401 kDa	0	1	0
UGT78D1, UDP-glucosyl transferase 78D1	AT1G30530.1	50 kDa	0	2	5
NOP56-like pre RNA processing ribonucleoprotein	AT5G27120.1	59 kDa	0	0	6
AT14A, Protein of unknown function (DUF677)	AT3G28290.1	43 kDa	0	0	6
SFR6, sensitive to freezing 6	AT4G04920.1	138 kDa	0	3	3
ACT2, DER1, LSR2, ENL2, actin 2	AT3G18780.2	42 kDa	0	1	1
RHM3, ATRHM3, rhamnose biosynthesis 3	AT3G14790.1	75 kDa	0	4	7
SMU1, transducin family protein / WD-40 repeat family protein	AT1G73720.1	58 kDa	0	0	5
BMY4, BAM7, beta-amylase 7	AT2G45880.1	77 kDa	0	0	2
ECT3, evolutionarily conserved C-terminal region 3	AT5G61020.1	55 kDa	0	3	8
RING/FYVE/PHD zinc finger superfamily protein	AT5G16680.1	142 kDa	0	1	2
IBM1, Transcription factor jumonji (jmjC) domain-containing protein	AT3G07610.1	116 kDa	0	2	2
REF6, relative of early flowering 6	AT3G48430.1	153 kDa	0	2	2
phosphoesterase	AT3G14890.1	77 kDa	0	2	5
LIS, EMB2776, WD-40 repeat family protein / small nuclear ribonucleoprotein Prp4p-related	AT2G41500.1	62 kDa	0	0	5
WNK1, ZIK4, ATWNK1, with no lysine (K) kinase 1	AT3G04910.1	80 kDa	0	3	3
NRPC1, nuclear RNA polymerase C1	AT5G60040.1	153 kDa	0	0	1
PPR596, PENTATRICOPEPTIDE REPEAT 596	AT1G80270.1	67 kDa	0	1	3
JMJD5, 2-oxoglutarate (2OG) and Fe(II)-dependent oxygenase superfamily protein	AT3G20810.1	47 kDa	0	2	5
VIP5, plus-3 domain-containing protein	AT1G61040.1	71 kDa	0	3	2
calmodulin binding;transcription regulators	AT4G16150.1	105 kDa	0	2	3
ECT7, evolutionarily conserved C-terminal region 7	AT1G48110.1	71 kDa	0	3	4
molecular_function unknown	AT3G49601.1	68 kDa	0	0	4
P-loop containing nucleoside triphosphate hydrolases superfamily protein	AT5G63120.2	65 kDa	0	2	3
Tetratricopeptide repeat (TPR)-like superfamily protein	AT5G16280.1	144 kDa	0	3	4
RNA helicase family protein	AT1G27900.1	78 kDa	0	0	2
ATPAP26, PAP26, purple acid phosphatase 26	AT5G34850.1	55 kDa	0	7	6
ASK2, SNRK2-1, SNRK2.1, SRK2G, SNF1-related protein kinase 2.1	AT5G08590.1	40 kDa	0	0	4
DNA polymerase V family	AT5G64420.1	146 kDa	0	0	5
ICU2, DNA-directed DNA polymerases	AT5G67100.1	170 kDa	0	0	3
Hop1, stress-inducible protein, putative	AT1G12270.1	65 kDa	0	2	4
NagB/RpiA/CoA transferase-like superfamily protein	AT3G07300.1	44 kDa	0	0	4
ARM repeat superfamily protein	AT2G26780.1	201 kDa	0	3	2
SAC3/GANP/Nin1/mts3/eIF-3 p25 family	AT2G39340.1	111 kDa	0	0	2
EMB161, EMB2775, EMB251, RFC3, ATPase family associated with various cellular activities (AAA) chr5:9823831-9826869 FORWARD LENGTH=354	AT5G27740.1	41 kDa	0	0	2
MAX2, ORE9, PPS, RNI-like superfamily protein	AT2G42620.1	77 kDa	0	0	2
HOS15, WD-40 repeat family protein	AT5G67320.1	70 kDa	0	1	2
MAP1A, methionine aminopeptidase 1A	AT2G45240.1	44 kDa	0	1	4
Leucine-rich repeat (LRR) family protein	AT5G45510.1	138 kDa	0	2	6
Pseudouridine synthase family protein	AT1G20370.1	62 kDa	0	0	4
RFC2, replication factor C 2	AT1G63160.1	37 kDa	0	2	3
AFB5, auxin F-box protein 5	AT5G49980.1	69 kDa	0	0	4
KH domain-containing protein / zinc finger (CCCH type) family protein	AT5G06770.1	25 kDa	0	3	3
Clathrin adaptor complexes medium subunit family protein	AT5G46630.1	49 kDa	0	1	2
CID3, CTC-interacting domain 3	AT1G54170.1	65 kDa	0	2	2
SEU, SEUSS transcriptional co-regulator	AT1G43850.1	96 kDa	0	2	0
MCM3, Minichromosome maintenance (MCM2/3/5) family protein	AT5G46280.1	86 kDa	0	0	3
PEP, RNA-binding KH domain-containing protein	AT4G26000.1	54 kDa	0	3	3
PHYE, phytochrome E	AT4G18130.1	123 kDa	0	0	6
RNA-binding KH domain-containing protein	AT1G51580.1	67 kDa	0	0	2
Vacuolar import/degradation, Vid27-related protein	AT3G19240.1	72 kDa	0	0	4
ATML1, Homeobox-leucine zipper family protein / lipid-binding START domain-containing protein	AT4G21750.1	83 kDa	0	2	2
alpha/beta-Hydrolases superfamily protein	AT4G37470.1	30 kDa	0	0	5
Pentatricopeptide repeat (PPR) superfamily protein	AT4G35850.1	50 kDa	0	3	5
ATNUDT19, ATNUDX19, NUDX19, nudix hydrolase homolog 19	AT5G20070.1	48 kDa	0	2	6
SNL6, SIN3-like 6	AT1G10450.1	129 kDa	0	0	5
phosphoinositide binding	AT1G61620.1	35 kDa	0	0	3
SCL30, At-SCL30, SC35-like splicing factor 30	AT3G55460.1	30 kDa	0	2	1
ATPOB1, POB1, POZ/BTB containin G-protein 1	AT3G61600.1	63 kDa	0	1	4
Nuclear pore complex protein, Nucleoporin Nup85-like	AT4G32910.1	81 kDa	0	0	1
RNA helicase, ATP-dependent, SK12/DOB1 protein	AT1G59760.1	112 kDa	0	0	4
EMB2454, BTS, zinc finger protein-related	AT3G18290.1	141 kDa	0	0	5
ELO3, HAG3, HAC8, ELP3, AtELP3, radical SAM domain-containing protein / GCN5-related N-acetyltransferase (GNAT) family protein	AT5G50320.1	64 kDa	0	0	6
RNA helicase family protein	AT2G47250.1	83 kDa	0	1	1
AAA-type ATPase family protein	AT1G02890.1	136 kDa	0	0	3
CAMTA3, SR1, signal responsive 1	AT2G22300.1	116 kDa	0	2	4
Mediator complex subunit Med23	AT1G23230.1	180 kDa	0	2	3
emb1220, pre-mRNA processing ribonucleoprotein binding region-containing protein	AT1G60170.1	53 kDa	0	0	3
AtTCP14, TCP14, TEOSINTE BRANCHED, cycloidea and PCF (TCP) 14	AT3G47620.1	52 kDa	0	1	2
AL6, alfin-like 6	AT2G02470.2	28 kDa	0	0	2
EER5, proteasome family protein	AT2G19560.1	48 kDa	0	0	3
PAP85, cupin family protein	AT3G22640.1	55 kDa	0	7	1
MOR1, GEM1, ARM repeat superfamily protein	AT2G35630.1	218 kDa	0	2	2
Tudor/PWWP/MBT superfamily protein	AT5G27650.1	118 kDa	0	0	2
RNA-binding (RRM/RBD/RNP motifs) family protein	AT4G35785.2	28 kDa	0	2	1
TIM-barrel signal transduction protein	AT5G66420.2	81 kDa	0	2	3
ckl3, casein kinase I-like 3	AT4G28880.1	47 kDa	0	2	3
ATS9, RPN6, non-ATPase subunit 9	AT1G29150.1	47 kDa	0	2	6
NRP1, NAP1-related protein 1	AT1G74560.3	31 kDa	0	2	4
HDA6, AXE1, ATHDA6, RTS1, RPD3B, SIL1, histone deacetylase 6	AT5G63110.1	53 kDa	0	0	6
GAMMA-ADAPTIN 1, Gamma-ADR, gamma-adaptin 1	AT1G23900.1	96 kDa	0	4	0
SUM2, SUMO 2, SUMO2, ATSUMO2, small ubiquitin-like modifier 2	AT5G55160.1	12 kDa	0	2	2
Disease resistance protein (TIR-NBS-LRR class) family	AT4G16900.1	118 kDa	0	1	1
ATRBP47C, RBP47C, RNA-binding protein 47C	AT1G47490.1	48 kDa	0	1	5
ATCYSB, ATCYS6, CYSB, cystatin B	AT3G12490.1	22 kDa	0	2	5
RNA-binding (RRM/RBD/RNP motifs) family protein	AT4G26650.1	49 kDa	0	4	3
THO5, AtTHO5, THO complex, subunit 5	AT5G42920.2	93 kDa	0	0	3
Nucleoporin autopeptidase	AT1G10390.1	106 kDa	0	2	0
AAE1, acyl activating enzyme 1	AT1G20560.1	61 kDa	0	5	2
F-box family protein	AT1G24800.1	50 kDa	0	1	1
RNA binding (RRM/RBD/RNP motifs) family protein	AT3G12640.1	70 kDa	0	0	2
Thioredoxin superfamily protein	AT3G25580.1	24 kDa	0	1	3
FRS7, FAR1-related sequence 7	AT3G06250.1	88 kDa	0	3	1
transferases;nucleotidyltransferases	AT5G19485.1	49 kDa	0	2	3
splicing factor Prp18 family protein	AT1G03140.1	48 kDa	0	0	2
NRPC2, nuclear RNA polymerase C2	AT5G45140.1	130 kDa	0	0	2
Symplekin tight junction protein C-terminal	AT1G27595.1	105 kDa	0	0	1
CIP111, Cam interacting protein 111	AT3G56690.1	112 kDa	0	0	3
PDC2, pyruvate decarboxylase-2	AT5G54960.1	66 kDa	0	3	3
AL2, alfin-like 2	AT3G11200.1	28 kDa	0	1	2
HUA2, Tudor/PWWP/MBT domain-containing protein	AT5G23150.1	151 kDa	0	0	1
MAA3, P-loop containing nucleoside triphosphate hydrolases superfamily protein	AT4G15570.1	92 kDa	0	2	1
MOS4, modifier of snc1,4	AT3G18165.1	30 kDa	0	0	1
MLP329, MLP-like protein 329	AT2G01530.1	18 kDa	0	0	3
ATRSP31, RSP31, At-RS31, RS31, RNA-binding (RRM/RBD/RNP motifs) family protein	AT3G61860.1	31 kDa	0	2	2
PTAC5, plastid transcriptionally active 5	AT4G13670.1	44 kDa	0	4	2
UBX domain-containing protein	AT1G14570.1	52 kDa	0	0	4
ATHSGBP, ATRAB11B, ATRABA1D, RABA1d, RAB GTPase homolog A1D	AT4G18800.1	24 kDa	0	2	4
unknown protein	AT3G44690.1	138 kDa	0	1	1
TEX1, AtTEX1, THO3, Transducin/WD40 repeat-like superfamily protein	AT5G56130.1	35 kDa	0	0	3
PRL, MCM7, Minichromosome maintenance (MCM2/3/5) family protein	AT4G02060.1	80 kDa	0	0	2
sequence-specific DNA binding transcription factors;sequence-specific DNA binding	AT3G18380.2	39 kDa	0	0	3
OLI2, S-adenosyl-L-methionine-dependent methyltransferases superfamily protein	AT5G55920.1	77 kDa	0	0	1
emb1345, Transducin/WD40 repeat-like superfamily protein	AT2G26060.1	39 kDa	0	0	6
unknown protein	AT4G39420.2	355 kDa	0	0	4
EMB1968, RFC4, ATPase family associated with various cellular activities (AAA) chr1:7615675-7618362 FORWARD LENGTH=339	AT1G21690.1	38 kDa	0	0	3
Polynucleotidyl transferase, ribonuclease H fold protein with HRDC domain	AT5G35910.1	98 kDa	0	0	5
ATRPA1A, RPA1A, RPA70A, ATRPA70A, replication protein A 1A	AT2G06510.1	72 kDa	0	0	2
NSP2, ATNSP2, nitrile specifier protein 2	AT2G33070.1	51 kDa	0	2	0
ACX5, acyl-CoA oxidase 5	AT2G35690.1	74 kDa	0	2	2
ATSIZ1, SIZ1, DNA-binding protein with MIZ/SP-RING zinc finger, PHD-finger and SAP domain	AT5G60410.1	96 kDa	0	0	2
MUM4, RHM2, ATRHM2, ATMUM4, NAD-dependent epimerase/dehydratase family protein	AT1G53500.1	75 kDa	0	0	4
RSZ32, RS2Z32, At-RS2Z, RNA-binding (RRM/RBD/RNP motifs) family protein with retrovirus zinc finger-like domain	AT3G53500.1	27 kDa	0	0	1
DNA binding;zinc ion binding;nucleic acid binding;nucleic acid binding	AT3G51120.1	142 kDa	0	0	1
CPSF30, ATCPSF30, cleavage and polyadenylation specificity factor 30	AT1G30460.1	70 kDa	0	2	0
Polynucleotidyl transferase, ribonuclease H-like superfamily protein	AT3G11770.1	23 kDa	0	2	1
CSN5A, JAB1, AJH1, COP9 signalosome 5A	AT1G22920.1	40 kDa	0	1	3
ATFIP1[V], FIPS5, ATFIPS5, FIP1[V], homolog of yeast FIP1 [V]	AT5G58040.1	133 kDa	0	1	3
EMB1706, MTA, mRNAadenosine methylase	AT4G10760.1	77 kDa	0	0	1
ATCHR12, Homeotic gene regulator	AT3G06010.1	127 kDa	0	1	2
LACS6, ATLACS6, long-chain acyl-CoA synthetase 6	AT3G05970.1	77 kDa	0	3	4
emb1796, Pentatricopeptide repeat (PPR) superfamily protein	AT3G49240.1	71 kDa	0	2	4
SEC6, SEC6	AT1G71820.1	86 kDa	0	0	1
Sterile alpha motif (SAM) domain-containing protein	AT3G07170.1	23 kDa	0	0	1
DDR4, DDT-RELATED PROTEIN4	AT1G18950.1	86 kDa	0	2	4
GC-rich sequence DNA-binding factor-like protein with Tuftelin interacting domain	AT1G17070.1	97 kDa	0	1	2
BOB1, HSP20-like chaperones superfamily protein	AT5G53400.1	35 kDa	0	1	5
Tudor/PWWP/MBT domain-containing protein	AT2G48160.1	150 kDa	0	0	2
ATEXO70H7, EXO70H7, exocyst subunit exo70 family protein H7	AT5G59730.1	71 kDa	0	0	2
HDT4, HDA13, HDT04, histone deacetylase-related / HD-related	AT2G27840.1	23 kDa	0	0	2
DEA(D/H)-box RNA helicase family protein	AT1G59990.1	65 kDa	0	0	1
sec23/sec24 transport family protein	AT2G27460.1	83 kDa	0	0	3
RKL1, receptor-like kinase 1	AT1G48480.1	71 kDa	0	1	1
PDS5E, Tudor/PWWP/MBT superfamily protein	AT1G15940.1	110 kDa	0	1	1
GroES-like zinc-binding dehydrogenase family protein	AT1G64710.1	43 kDa	0	2	4
COI1, RNI-like superfamily protein	AT2G39940.1	68 kDa	0	0	2
LDL3, LSD1-like 3	AT4G16310.1	179 kDa	0	0	1
TPR3, TOPLESS-related 3	AT5G27030.2	126 kDa	0	0	1
GAS41, TAF14B, YEATS family protein	AT5G45600.1	30 kDa	0	2	1
ATAILP1, AILP1, Aluminium induced protein with YGL and LRDR motifs	AT5G19140.1	25 kDa	0	3	4
ATPDIL5-4, ATPDI7, PDI7, PDIL5-4, PDI-like 5-4	AT4G27080.1	54 kDa	0	2	2
TPR1, TOPLESS-related 1	AT1G80490.1	124 kDa	0	1	2
MA3 domain-containing protein	AT5G63190.1	78 kDa	0	2	3
Aminotransferase-like, plant mobile domain family protein	AT2G04865.1	76 kDa	0	0	2
HD2A, ATHD2A, HDA3, HDT1, histone deacetylase 3	AT3G44750.1	26 kDa	0	2	3
PSD, ARM repeat superfamily protein	AT1G72560.1	111 kDa	0	1	1
Sec23/Sec24 protein transport family protein	AT4G01810.1	96 kDa	0	3	4
Acyl-CoA thioesterase family protein	AT1G01710.1	48 kDa	0	2	5
TFIIS, transcript elongation factor IIS	AT2G38560.1	42 kDa	0	0	2
Domain of unknown function (DUF1726) ;Putative ATPase (DUF699)	AT3G57940.1	115 kDa	0	0	2
SPK-2-2, SNRK2-2, SNRK2.2, SRK2D, SNF1-related protein kinase 2.2	AT3G50500.1	41 kDa	0	3	3
COP13, CSN3, FUS11, Proteasome component (PCI) domain protein	AT5G14250.1	48 kDa	0	0	5
HDA15, ATHDA15, histone deacetylase 15	AT3G18520.1	60 kDa	0	0	3
LUC7 N_terminus domain-containing protein	AT5G51410.1	39 kDa	0	0	3
BAH domain ;TFIIS helical bundle-like domain	AT3G48060.1	172 kDa	0	0	1
P-loop nucleoside triphosphate hydrolases superfamily protein with CH (Calponin Homology) domain	AT1G63640.1	120 kDa	0	0	1
SEC15B, exocyst complex component sec15B	AT4G02350.1	88 kDa	0	0	2
ARID/BRIGHT DNA-binding domain-containing protein	AT2G17410.1	87 kDa	0	0	1
P-loop containing nucleoside triphosphate hydrolases superfamily protein	AT3G19740.1	111 kDa	0	0	2
emb1011, Nuclear pore complex protein	AT1G55540.1	193 kDa	0	0	2
MBD9, ATMBD9, methyl-CPG-binding domain 9	AT3G01460.1	240 kDa	0	0	2
XCT, XAP5 family protein	AT2G21150.1	39 kDa	0	0	2
TZP, zinc knuckle (CCHC-type) family protein	AT5G43630.1	91 kDa	0	0	1
ECHIA, E-COAH-2, enoyl-CoA hydratase/isomerase A	AT4G16210.1	29 kDa	0	2	3
R1, RNR1, CLS8, ATRNR1, ribonucleotide reductase 1	AT2G21790.1	92 kDa	0	0	4
transducin family protein / WD-40 repeat family protein	AT5G08560.1	66 kDa	0	0	4
AMP-dependent synthetase and ligase family protein	AT5G63380.1	61 kDa	0	4	3
KNAT4, KNOTTED1-like homeobox gene 4	AT5G11060.1	44 kDa	0	0	2
EIF3K, TIF3K1, ATTIF3K1, eukaryotic translation initiation factor 3K	AT4G33250.1	26 kDa	0	3	3
ASP1, AGD7, ARF-GAP domain 7	AT2G37550.1	49 kDa	0	3	4
alpha/beta-Hydrolases superfamily protein	AT2G03550.1	35 kDa	0	0	4
UCH1, Peptidase C12, ubiquitin carboxyl-terminal hydrolase 1	AT5G16310.1	39 kDa	0	0	1
ARID/BRIGHT DNA-binding domain-containing protein	AT1G20910.1	44 kDa	0	0	2
P-loop containing nucleoside triphosphate hydrolases superfamily protein	AT2G03750.1	41 kDa	0	0	3
Translation initiation factor IF2/IF5	AT1G77840.1	49 kDa	0	1	0
ATMRP10, MRP10, ABCC14, multidrug resistance-associated protein 10	AT3G62700.1	172 kDa	0	1	1
Polyketide cyclase/dehydrase and lipid transport superfamily protein	AT4G23680.1	17 kDa	0	2	0
PGM2, Phosphoglucomutase/phosphomannomutase family protein	AT1G70730.1	63 kDa	0	4	2
HMT-2, ATHMT-2, HMT2, homocysteine methyltransferase 2	AT3G63250.1	36 kDa	0	0	5
SMAD/FHA domain-containing protein chr5:15551329-15554846 FORWARD LENGTH=735	AT5G38840.1	82 kDa	0	0	2
TOC34, ATTOC34, OEP34, translocon at the outer envelope membrane of chloroplasts 34	AT5G05000.1	35 kDa	0	2	2
DDL, SMAD/FHA domain-containing protein chr3:7174695-7177600 REVERSE LENGTH=314	AT3G20550.1	37 kDa	0	0	2
GYF domain-containing protein	AT1G24300.1	166 kDa	0	0	1
SMP2, Pre-mRNA splicing Prp18-interacting factor	AT4G37120.1	62 kDa	0	0	1
Succinyl-CoA ligase, alpha subunit	AT5G08300.1	36 kDa	0	0	4
Brain/reproductive organ-expressed protein	AT5G42470.1	44 kDa	0	0	4
UDP-Glycosyltransferase superfamily protein	AT4G27560.1	51 kDa	0	0	5
NFC5, MSI5, nucleosome/chromatin assembly factor group C5	AT4G29730.1	54 kDa	0	0	1
HTA9, histone H2A protein 9	AT1G52740.1	14 kDa	0	1	1
Phototropic-responsive NPH3 family protein	AT1G67900.1	70 kDa	0	0	3
DegP9, DegP protease 9	AT5G40200.1	65 kDa	0	0	2
TTG1, TTG, URM23, ATTTG1, Transducin/WD40 repeat-like superfamily protein	AT5G24520.1	38 kDa	0	0	3
RFC3, RFC5, replication factor C subunit 3	AT1G77470.1	41 kDa	0	2	4
HTA7, histone H2A 7	AT5G27670.1	16 kDa	0	1	2
RNA-binding KH domain-containing protein	AT5G53060.1	71 kDa	0	0	1
NUP50 (Nucleoporin 50 kDa) protein	AT1G52380.1	47 kDa	0	0	4
UVR8, Regulator of chromosome condensation (RCC1) family protein	AT5G63860.1	47 kDa	0	0	2
FER, Malectin/receptor-like protein kinase family protein	AT3G51550.1	98 kDa	0	4	1
Calmodulin-binding protein	AT2G18750.1	70 kDa	0	0	1
ASN3, asparagine synthetase 3	AT5G10240.1	65 kDa	0	2	3
KAT1, PKT4, peroxisomal 3-ketoacyl-CoA thiolase 4	AT1G04710.1	47 kDa	0	2	2
DNAJ heat shock N-terminal domain-containing protein	AT4G39150.1	38 kDa	0	0	3
EZA1, SWN, SDG10, SET domain-containing protein	AT4G02020.1	95 kDa	0	0	2
LFR, ARM repeat superfamily protein	AT3G22990.1	50 kDa	0	0	2
disease resistance protein (TIR-NBS-LRR class) family	AT4G19520.1	197 kDa	0	0	1
Adaptor protein complex AP-1, gamma subunit	AT1G60070.1	95 kDa	0	2	1
heat shock protein 70 (Hsp 70) family protein	AT1G11660.1	85 kDa	0	2	1
Tetratricopeptide repeat (TPR)-like superfamily protein	AT1G15480.1	68 kDa	0	1	0
VIP4, leo1-like family protein	AT5G61150.1	72 kDa	0	1	0
Zinc-binding dehydrogenase family protein	AT5G16990.1	38 kDa	0	1	2
HTA6, histone H2A 6	AT5G59870.1	16 kDa	0	1	1
PNAS-3 related	AT2G25355.2	24 kDa	0	1	1
YAK1, yeast YAK1-related gene 1	AT5G35980.1	106 kDa	0	0	3
transducin family protein / WD-40 repeat family protein	AT3G21540.1	106 kDa	0	0	1
LTI29, LTI45, ERD10, Dehydrin family protein	AT1G20450.2	29 kDa	0	0	3
Small nuclear ribonucleoprotein family protein	AT1G76860.1	11 kDa	0	2	3
LysoPL2, lysophospholipase 2	AT1G52760.1	37 kDa	0	2	4
IMPA-6, importin alpha isoform 6	AT1G02690.1	59 kDa	0	0	3
BUB3.1, Transducin/WD40 repeat-like superfamily protein	AT3G19590.1	38 kDa	0	1	2
RD2, Adenine nucleotide alpha hydrolases-like superfamily protein	AT2G21620.1	21 kDa	0	0	5
DNAJ heat shock family protein	AT4G28480.1	38 kDa	0	0	4
RCY1, ATRCY1, arginine-rich cyclin 1	AT2G26430.1	48 kDa	0	0	2
ARM repeat superfamily protein	AT3G58180.1	34 kDa	0	0	1
NRPD2A, DRD2, NRPD2, DMS2, NRPE2, nuclear RNA polymerase D2A	AT3G23780.1	133 kDa	0	0	1
transducin family protein / WD-40 repeat family protein	AT2G46560.1	276 kDa	0	0	1
Tetratricopeptide repeat (TPR)-like superfamily protein	AT1G76630.1	127 kDa	0	1	2
PIE1, SRCAP, chr13, SNF2 domain-containing protein / helicase domain-containing protein	AT3G12810.1	234 kDa	0	0	1
Leucine-rich receptor-like protein kinase family protein	AT1G17230.1	122 kDa	0	0	1
TOP1BETA, TOP1, DNA topoisomerase 1 beta	AT5G55310.1	103 kDa	0	0	1
ATARP5, ARP5, actin-related protein 5	AT3G12380.1	83 kDa	0	1	1
Translation elongation factor EF1A/initiation factor IF2gamma family protein	AT5G10630.1	72 kDa	0	0	2
PHF5-like protein	AT1G07170.1	12 kDa	0	0	1
SNL4, SIN3-like 4	AT1G70060.1	151 kDa	0	0	1
Mediator complex subunit Med27	AT3G09180.1	45 kDa	0	0	2
OEP16, ATOEP16-L, ATOEP16-1, OEP16-1, outer plastid envelope protein 16-1	AT2G28900.1	15 kDa	0	0	4
UDP-glucose 6-dehydrogenase family protein	AT5G15490.1	53 kDa	0	0	3
SHM7, serine hydroxymethyltransferase 7	AT1G36370.1	66 kDa	0	0	3
Protein of unknown function (DUF3223)	AT5G62440.1	23 kDa	0	0	2
myb-like transcription factor family protein	AT2G47210.1	50 kDa	0	0	2
UPL4, ubiquitin-protein ligase 4	AT5G02880.1	167 kDa	0	0	3
ATRPB13.6, NRPB11, NRPD11, NRPE11, DNA-directed RNA polymerase, RBP11-like	AT3G52090.1	14 kDa	0	0	2
LACS8, AMP-dependent synthetase and ligase family protein	AT2G04350.1	78 kDa	0	1	2
ATSWI3A, CHB1, SWI3A, SWITCH/sucrose nonfermenting 3A	AT2G47620.1	57 kDa	0	1	1
SPP2, ATSPP2, sucrose-6F-phosphate phosphohydrolase 2	AT3G52340.1	49 kDa	0	0	3
UGT73B1, UDP-glucosyl transferase 73B1	AT4G34138.1	55 kDa	0	2	2
ICL, isocitrate lyase	AT3G21720.1	64 kDa	0	4	0
PBB1, N-terminal nucleophile aminohydrolases (Ntn hydrolases) superfamily protein	AT3G27430.2	30 kDa	0	0	3
HXXXD-type acyl-transferase family protein	AT4G13840.1	47 kDa	0	1	3
Tetratricopeptide repeat (TPR)-like superfamily protein	AT4G37210.1	52 kDa	0	0	4
EBS, PHD finger family protein / bromo-adjacent homology (BAH) domain-containing protein	AT4G22140.1	27 kDa	0	0	3
ATSWI3B, CHB2, SWI3B, switch subunit 3	AT2G33610.1	52 kDa	0	2	0
LisH/CRA/RING-U-box domains-containing protein	AT3G55070.1	48 kDa	0	0	1
MVK, MK, mevalonate kinase	AT5G27450.1	41 kDa	0	0	4
SPA3, SPA1-related 3	AT3G15354.1	93 kDa	0	0	1
MEE57, DNA (cytosine-5-)-methyltransferase family protein	AT4G13610.1	160 kDa	0	0	1
RSZ22a, At-RSZ22a, RNA recognition motif and CCHC-type zinc finger domains containing protein	AT2G24590.1	22 kDa	0	1	0
PFK7, phosphofructokinase 7	AT5G56630.1	53 kDa	0	1	3
LP1, LTP1, ATLTP1, lipid transfer protein 1	AT2G38540.1	12 kDa	0	2	3
PHYC, phytochrome C	AT5G35840.1	124 kDa	0	0	2
Protein kinase superfamily protein	AT2G40980.1	69 kDa	0	0	2
ARM repeat superfamily protein	AT2G01690.1	84 kDa	0	0	1
ULI3, Cysteine/Histidine-rich C1 domain family protein	AT5G59920.1	80 kDa	0	2	2
DNA topoisomerase, type IA, core	AT2G32000.1	97 kDa	0	3	2
PEX7, ATPEX7, peroxin 7	AT1G29260.1	35 kDa	0	2	3
Calcium-dependent phosphotriesterase superfamily protein	AT3G57020.1	41 kDa	0	0	2
RAB6, ATRABH1B, ATRAB6A, RAB6A, Ras-related small GTP-binding family protein	AT2G44610.1	23 kDa	0	0	3
MLP43, MLP-like protein 43	AT1G70890.1	18 kDa	0	2	0
KTF1, SPT5L, kow domain-containing transcription factor 1	AT5G04290.1	158 kDa	0	0	2
unknown protein	AT5G02770.1	23 kDa	0	2	2
FUS12, ATCSN2, COP12, CSN2, proteasome family protein	AT2G26990.1	51 kDa	0	0	2
HAG2, HAC7, HAG02, HAC07, histone acetyltransferase of the GNAT family 2	AT5G56740.1	53 kDa	0	1	2
unknown protein	AT3G55160.1	241 kDa	0	2	2
ATQSOX1, QSO2, QSOX1, quiescin-sulfhydryl oxidase 1	AT1G15020.2	60 kDa	0	2	3
eukaryotic translation initiation factor 2 (eIF-2) family protein	AT1G76820.1	130 kDa	0	1	0
NRPB7, DNA-directed RNA polymerase II	AT5G59180.1	19 kDa	0	0	2
Transducin family protein / WD-40 repeat family protein	AT2G19540.1	51 kDa	0	0	2
BAM1, BMY7, TR-BAMY, beta-amylase 1	AT3G23920.1	64 kDa	0	2	3
SPY, Tetratricopeptide repeat (TPR)-like superfamily protein	AT3G11540.1	101 kDa	0	0	1
UDP-Glycosyltransferase superfamily protein	AT3G07020.1	69 kDa	0	0	2
ATSUFS, SUFS, ATCPNIFS, ATNFS2, CPNIFS, chloroplastic NIFS-like cysteine desulfurase	AT1G08490.1	50 kDa	0	1	0
Transcription initiation factor IIF, beta subunit	AT1G75510.1	30 kDa	0	0	2
SAE1A, AT-SAE1-1, ATSAE1A, SUMO-activating enzyme 1A	AT4G24940.1	36 kDa	0	0	2
Chaperone DnaJ-domain superfamily protein	AT2G01710.1	35 kDa	0	0	1
RNA recognition motif (RRM)-containing protein	AT3G23900.1	109 kDa	0	0	1
PHD finger family protein	AT3G08020.1	86 kDa	0	0	1
PIF / Ping-Pong family of plant transposases	AT3G19120.1	49 kDa	0	0	2
NHO1, GLI1, Actin-like ATPase superfamily protein	AT1G80460.1	56 kDa	0	1	1
PBF1, N-terminal nucleophile aminohydrolases (Ntn hydrolases) superfamily protein	AT3G60820.1	25 kDa	0	3	2
pEARLI4, Arabidopsis phospholipase-like protein (PEARLI 4) family	AT2G20960.1	85 kDa	0	2	0
SWEETIE, HEAT repeat-containing protein	AT1G67140.3	244 kDa	0	0	2
nucleic acid binding;RNA binding	AT2G02570.1	33 kDa	0	0	1
REN1, Rho GTPase activation protein (RhoGAP) with PH domain	AT4G24580.1	102 kDa	0	0	1
PIA1, PP2C induced by AVRRPM1	AT2G20630.1	30 kDa	0	2	3
SAE1B, AT-SAE1-2, SUMO-activating enzyme 1B	AT5G50580.1	35 kDa	0	2	3
MUR1, MUR_1, GMD2, NAD(P)-binding Rossmann-fold superfamily protein	AT3G51160.1	42 kDa	0	3	1
GATA type zinc finger transcription factor family protein	AT3G55770.1	22 kDa	0	0	3
RNA-binding (RRM/RBD/RNP motifs) family protein	AT4G36960.1	42 kDa	0	3	0
NAD(P)-binding Rossmann-fold superfamily protein	AT1G01800.1	32 kDa	0	0	1
RNA-binding KH domain-containing protein	AT2G38610.1	32 kDa	0	0	1
KCS8, 3-ketoacyl-CoA synthase 8	AT2G15090.1	54 kDa	0	0	3
ZCW7, ZCW7	AT1G59600.1	38 kDa	0	0	1
Glycosyl hydrolase family protein	AT1G78060.1	84 kDa	0	0	1
binding	AT1G58230.1	293 kDa	0	0	1
IBR10, ATECI2, ECI2, ECHIB, PEC12, indole-3-butyric acid response 10	AT4G14430.1	26 kDa	0	2	2
Molecular chaperone Hsp40/DnaJ family protein	AT4G39960.1	48 kDa	0	2	3
ATALY3, ALY3, DNA binding	AT3G21430.2	128 kDa	0	0	2
emp24/gp25L/p24 family/GOLD family protein	AT3G07680.1	24 kDa	0	0	1
HMGB3, NFD3, NFD03, high mobility group B3	AT1G20696.1	16 kDa	0	0	1
WD40/YVTN repeat-like-containing domain;Bromodomain	AT2G47410.2	171 kDa	0	0	1
Emsy N Terminus (ENT) domain-containing protein	AT2G44440.1	47 kDa	0	0	1
Sterile alpha motif (SAM) domain-containing protein	AT5G23680.1	33 kDa	0	0	2
MLP423, MLP-like protein 423	AT1G24020.1	17 kDa	0	3	2
UPF0103/Mediator of ErbB2-driven cell motility (Memo), related	AT2G25280.1	33 kDa	0	0	2
SWIB complex BAF60b domain-containing protein	AT4G22360.1	43 kDa	0	0	2
RPL23.1, RPL23, ribosomal protein L23.1	ATCG00840.1	11 kDa	0	1	0
ORP1D, OSBP(oxysterol binding protein)-related protein 1D	AT1G13170.2	95 kDa	0	0	4
TAF5, TBP-associated factor 5	AT5G25150.1	74 kDa	0	0	1
GDSL-like Lipase/Acylhydrolase superfamily protein	AT3G14220.1	40 kDa	0	2	0
ATCSLD2, CSLD2, cellulose-synthase like D2	AT5G16910.1	128 kDa	0	2	0
GRL, NAP1, NAPP, transcription activators	AT2G35110.1	159 kDa	0	0	2
Ubiquitin fusion degradation UFD1 family protein	AT4G15420.1	62 kDa	0	0	1
scpl42, serine carboxypeptidase-like 42	AT5G42240.1	53 kDa	0	3	2
Flavin-binding monooxygenase family protein	AT1G62600.1	51 kDa	0	2	0
ROC1, RBX1, HRT1, ATRBX1, RING-box 1	AT5G20570.1	13 kDa	0	0	2
ILP1, GC-rich sequence DNA-binding factor-like protein	AT5G08550.1	101 kDa	0	0	2
Vps51/Vps67 family (components of vesicular transport) protein	AT5G16300.4	115 kDa	0	1	0
CER7, G3, 3'-5'-exoribonuclease family protein	AT3G60500.1	48 kDa	0	0	1
Transducin/WD40 repeat-like superfamily protein	AT5G14530.1	37 kDa	0	1	0
SmD3, snRNP core protein SMD3	AT1G76300.1	14 kDa	0	0	1
Family of unknown function (DUF572) chr1:5854264-5856472 FORWARD LENGTH=331	AT1G17130.1	38 kDa	0	0	2
ELP2, AtELP2, elongator protein 2	AT1G49540.1	93 kDa	0	0	3
ASHR2, ASH1-related protein 2	AT2G19640.2	44 kDa	0	0	1
Glycosyl hydrolase family 38 protein	AT3G26720.1	115 kDa	0	4	0
CSN6A, COP9 signalosome subunit 6A	AT5G56280.1	36 kDa	0	0	2
Leucine-rich repeat (LRR) family protein	AT5G22320.1	51 kDa	0	0	1
Ankyrin repeat family protein	AT4G19150.1	26 kDa	0	0	3
SMG7, Telomerase activating protein Est1	AT5G19400.1	117 kDa	0	0	1
Phosphoglycerate mutase, 2,3-bisphosphoglycerate-independent	AT3G08590.1	61 kDa	0	0	1
COR47, RD17, AtCOR47, cold-regulated 47	AT1G20440.1	30 kDa	0	0	4
Rho GTPase activation protein (RhoGAP) with PH domain	AT5G19390.1	96 kDa	0	0	2
Ubiquitin carboxyl-terminal hydrolase-related protein	AT3G47890.1	177 kDa	0	0	1
ubiquitin-associated (UBA)/TS-N domain-containing protein	AT1G04850.1	47 kDa	0	0	2
HEXO1, ATHEX2, beta-hexosaminidase 1	AT3G55260.1	61 kDa	0	3	0
FAR1, FRS (FAR1 Related Sequences) transcription factor family	AT4G15090.1	95 kDa	0	0	2
Cyclophilin-like peptidyl-prolyl cis-trans isomerase family protein	AT2G36130.1	18 kDa	0	1	2
Protein kinase superfamily protein	AT1G73450.1	129 kDa	0	0	1
TGH, SWAP (Suppressor-of-White-APricot)/surp domain-containing protein	AT5G23080.1	105 kDa	0	0	1
zinc finger (Ran-binding) family protein	AT1G48570.1	52 kDa	0	0	2
unknown protein	AT5G53440.1	133 kDa	0	0	1
ATMKK5, ATMAP2K_ALPHA, MAP2K_A, MKK5, ATMEK5, MEK5, MAP kinase kinase 5	AT3G21220.1	38 kDa	0	0	2
PME31, ATPME31, pectin methylesterase 31	AT3G29090.1	36 kDa	0	0	2
zinc finger (C3HC4-type RING finger) family protein	AT1G18660.4	56 kDa	0	0	3
CID7, CTC-interacting domain 7	AT2G26280.1	62 kDa	0	0	3
SNL5, SIN3-like 5	AT1G59890.4	131 kDa	0	0	2
GR-RBP5, glycine-rich RNA-binding protein 5	AT1G74230.1	29 kDa	0	0	2
ATVPS54, VPS54, VPS54	AT4G19490.1	114 kDa	0	0	1
RNA-binding (RRM/RBD/RNP motifs) family protein	AT2G44710.1	90 kDa	0	0	2
ARM repeat superfamily protein	AT1G71410.1	99 kDa	0	0	1
S-adenosyl-L-methionine-dependent methyltransferases superfamily protein	AT4G14360.1	69 kDa	0	0	1
AR401, S-adenosyl-L-methionine-dependent methyltransferases superfamily protein	AT1G66680.1	39 kDa	0	0	2
Eukaryotic translation initiation factor eIF2A family protein	AT1G73180.1	56 kDa	0	2	0
SH3 domain-containing protein	AT4G34660.1	41 kDa	0	2	0
Aldolase-type TIM barrel family protein	AT5G13420.1	48 kDa	0	2	1
Nucleic acid-binding, OB-fold-like protein	AT1G10590.1	15 kDa	0	2	2
RNA helicase family protein	AT1G58050.1	159 kDa	0	1	0
Double Clp-N motif-containing P-loop nucleoside triphosphate hydrolases superfamily protein	AT1G07200.2	108 kDa	0	1	0
KIN2, COR6.6, stress-responsive protein (KIN2) / stress-induced protein (KIN2) / cold-responsive protein (COR6.6) / cold-regulated protein (COR6.6)	AT5G15970.1	7 kDa	0	0	3
ERF1-1, eukaryotic release factor 1-1	AT5G47880.1	49 kDa	0	0	2
GDCH, glycine decarboxylase complex H	AT2G35370.1	18 kDa	0	2	3
DAL1, DAL, differentiation and greening-like 1	AT2G33430.1	25 kDa	0	3	1
ZAR1, HOPZ-ACTIVATED RESISTANCE 1	AT3G50950.1	97 kDa	0	0	1
ATERDJ2B, DnaJ / Sec63 Brl domains-containing protein	AT4G21180.1	75 kDa	0	0	1
NRPB9B, NRPD9B, NRPE9B, RNA polymerases M/15 Kd subunit	AT4G16265.1	13 kDa	0	0	2
Nuclear transport factor 2 (NTF2) family protein with RNA binding (RRM-RBD-RNP motifs) domain	AT3G25150.2	64 kDa	0	1	1
TRAF-like family protein	AT3G28220.1	43 kDa	0	0	1
AtHB33, HB33, ZHD5, homeobox protein 33	AT1G75240.1	34 kDa	0	0	1
ASIL1, 6B-interacting protein 1-like 1	AT1G54060.1	42 kDa	0	0	2
ERD7, Senescence/dehydration-associated protein-related	AT2G17840.1	49 kDa	0	0	1
SNARE-like superfamily protein	AT4G08520.1	20 kDa	0	2	4
S-adenosyl-L-methionine-dependent methyltransferases superfamily protein	AT2G43320.1	39 kDa	0	0	4
ATE1, ATPase E1	AT1G13690.1	20 kDa	0	0	2
Thioredoxin superfamily protein	AT1G60740.1	17 kDa	0	0	2
transcription regulators;zinc ion binding	AT3G47610.1	45 kDa	0	0	1
ATGPX6, PHGPX, LSC803, GPX6, glutathione peroxidase 6	AT4G11600.1	26 kDa	0	1	0
P-loop containing nucleoside triphosphate hydrolases superfamily protein	AT2G34560.1	43 kDa	0	0	1
RNA-processing, Lsm domain	AT1G24050.1	20 kDa	0	0	3
Saposin-like aspartyl protease family protein	AT4G04460.1	56 kDa	0	3	0
SMT1, CPH, sterol methyltransferase 1	AT5G13710.1	38 kDa	0	0	3
ZIP4, Clathrin adaptor complexes medium subunit family protein	AT1G56590.1	46 kDa	0	0	2
Leucine-rich repeat (LRR) family protein	AT1G33600.1	52 kDa	0	1	0
nucleic acid binding;sequence-specific DNA binding transcription factors;zinc ion binding	AT2G23740.1	155 kDa	0	0	2
GLTP1, ATGLTP1, glycolipid transfer protein 1	AT2G33470.1	23 kDa	0	0	2
RING/U-box superfamily protein	AT5G01160.1	40 kDa	0	0	2
RPA32B, ATRPA32B, Replication protein A, subunit RPA32	AT3G02920.1	31 kDa	0	0	3
Ssu72-like family protein	AT1G73820.1	22 kDa	0	0	1
FUS5, CSN7, COP15, ATCSN7, Proteasome component (PCI) domain protein	AT1G02090.1	29 kDa	0	0	3
Cyclophilin-like peptidyl-prolyl cis-trans isomerase family protein	AT2G21130.1	18 kDa	0	0	2
RNA-binding (RRM/RBD/RNP motifs) family protein	AT1G22330.1	32 kDa	0	0	2
ATPRR2, PRR2, pinoresinol reductase 2	AT4G13660.1	35 kDa	0	2	0
Nucleotidylyl transferase superfamily protein	AT1G28350.1	85 kDa	0	2	0
BPG2, P-loop containing nucleoside triphosphate hydrolases superfamily protein	AT3G57180.1	73 kDa	0	0	1
ATHXK2, HXK2, hexokinase 2	AT2G19860.1	54 kDa	0	3	2
ATELF5A-3, ELF5A-3, eukaryotic elongation factor 5A-3	AT1G69410.1	17 kDa	0	2	2
Protein of unknown function (DUF810)	AT2G25800.1	110 kDa	0	2	1
NagB/RpiA/CoA transferase-like superfamily protein	AT1G72340.1	42 kDa	0	0	2
Ribonuclease III family protein	AT4G37510.1	129 kDa	0	0	1
TCH3, ATCAL4, Calcium-binding EF hand family protein	AT2G41100.1	37 kDa	0	0	2
UBP9, ubiquitin-specific protease 9	AT4G10570.1	104 kDa	0	0	2
EXPRESSED IN: 23 plant structures; EXPRESSED DURING: 13 growth stages; Endoribonuclease XendoU	AT4G17100.2	50 kDa	0	1	0
UEV1D-4, ubiquitin E2 variant 1D-4	AT3G52560.2	17 kDa	0	0	3
mtLPD2, lipoamide dehydrogenase 2	AT3G17240.1	54 kDa	0	0	5
TT10, LAC15, ATLAC15, Laccase/Diphenol oxidase family protein	AT5G48100.1	64 kDa	0	3	0
eukaryotic initiation factor 3 gamma subunit family protein	AT2G45730.1	49 kDa	0	0	1
ATRAD3, ATR, ATATR, Ataxia telangiectasia-mutated and RAD3-related	AT5G40820.1	302 kDa	0	0	1
Acyl-CoA N-acyltransferases (NAT) superfamily protein	AT5G13780.1	22 kDa	0	2	2
PAD2, proteasome alpha subunit D2	AT5G66140.1	27 kDa	0	2	2
QQT2, P-loop containing nucleoside triphosphate hydrolases superfamily protein	AT4G21800.1	43 kDa	0	0	3
Disease resistance protein (CC-NBS-LRR class) family	AT1G63360.1	101 kDa	0	1	0
RHD4, Phosphoinositide phosphatase family protein	AT3G51460.1	68 kDa	0	0	2
ATCYS1, CYS1, cystatin-1	AT5G12140.1	11 kDa	0	0	2
DNAJ heat shock N-terminal domain-containing protein	AT2G25560.1	73 kDa	0	0	1
lysine-ketoglutarate reductase/saccharopine dehydrogenase bifunctional enzyme	AT4G33150.1	117 kDa	0	1	0
ATMDAR4, MDAR4, monodehydroascorbate reductase 4	AT3G27820.1	54 kDa	0	3	0
Cyclin-like family protein	AT3G10330.1	34 kDa	0	0	2
splicing factor PWI domain-containing protein	AT2G29210.1	100 kDa	0	0	1
ATBFRUCT1, Glycosyl hydrolases family 32 protein	AT3G13790.2	66 kDa	0	3	0
AGF2, AHL15, AT-hook protein of GA feedback 2	AT3G55560.1	33 kDa	0	1	2
Survival protein SurE-like phosphatase/nucleotidase	AT1G72880.1	41 kDa	0	0	2
ARID/BRIGHT DNA-binding domain-containing protein	AT1G76510.1	48 kDa	0	0	1
PRMT10, ATPRMT10, protein arginine methyltransferase 10	AT1G04870.2	43 kDa	0	0	1
CNX1, ATCNX1, calnexin 1	AT5G61790.1	60 kDa	0	2	1
Translation elongation factor EFG/EF2 protein	AT1G45332.1	83 kDa	0	0	1
PP2A-3, protein phosphatase 2A-3	AT2G42500.1	36 kDa	0	0	2
SEH1H, Transducin/WD40 repeat-like superfamily protein	AT1G64350.1	36 kDa	0	0	3
PHD finger protein-related	AT4G23860.1	50 kDa	0	0	2
serine-rich protein-related	AT5G25280.1	24 kDa	0	1	0
protein tyrosine phosphatases;protein tyrosine phosphatases	AT3G44620.1	27 kDa	0	1	2
Translocon-associated protein (TRAP), alpha subunit	AT2G21160.1	28 kDa	0	2	2
ATGSTU20, GSTU20, glutathione S-transferase TAU 20	AT1G78370.1	25 kDa	0	1	2
signal recognition particle 19 kDa protein, putative / SRP19, putative	AT1G48160.1	16 kDa	0	2	1
BRS1, SCPL24, alpha/beta-Hydrolases superfamily protein	AT4G30610.1	53 kDa	0	1	0
ATPTPKIS1, DSP4, SEX4, ATSEX4, dual specificity protein phosphatase (DsPTP1) family protein	AT3G52180.1	43 kDa	0	1	1
Glycosyl hydrolase superfamily protein	AT2G14690.1	65 kDa	0	0	1
SUS3, ATSUS3, sucrose synthase 3	AT4G02280.1	92 kDa	0	2	0
AXR1, NAD(P)-binding Rossmann-fold superfamily protein	AT1G05180.1	60 kDa	0	0	2
Nuclear pore localisation protein NPL4	AT2G47970.1	46 kDa	0	1	1
PEN2, BGLU26, Glycosyl hydrolase superfamily protein	AT2G44490.1	64 kDa	0	1	4
ATEXO70A1, EXO70A1, exocyst subunit exo70 family protein A1	AT5G03540.1	72 kDa	0	0	2
Glutaredoxin family protein	AT1G64500.1	41 kDa	0	1	2
ATPDIL1-2, PDI6, ATPDI6, PDIL1-2, PDI-like 1-2	AT1G77510.1	56 kDa	0	3	2
EMB269, ATOBGC, CPSAR1, GTP1/OBG family protein	AT5G18570.1	76 kDa	0	2	0
ATRNL, RNL, AtRLG1, RNAligase	AT1G07910.1	123 kDa	0	1	0
ACT11, actin-11	AT3G12110.1	42 kDa	0	2	2
Protein of unknown function (DUF630 and DUF632)	AT3G60320.1	90 kDa	0	0	3
UVH1, ATRAD1, RAD1, Restriction endonuclease, type II-like superfamily protein	AT5G41150.1	108 kDa	0	0	2
UCH2, Peptidase C12, ubiquitin carboxyl-terminal hydrolase 1	AT1G65650.1	37 kDa	0	0	2
ARI7, ATARI7, IBR domain-containing protein	AT2G31510.1	64 kDa	0	0	2
Transducin/WD40 repeat-like superfamily protein	AT4G30840.1	39 kDa	0	0	1
ATMES10, MES10, methyl esterase 10	AT3G50440.1	33 kDa	0	0	2
Transcription factor TFIIE, alpha subunit	AT1G03280.1	54 kDa	1	0	1
ATRABG3F, ATRAB7B, RAB71, RABG3F, RAB7B, RAB GTPase homolog G3F	AT3G18820.1	23 kDa	0	0	1
CKB4, casein kinase II beta subunit 4	AT2G44680.1	32 kDa	0	0	2
TOPP4, type one serine/threonine protein phosphatase 4	AT2G39840.1	36 kDa	0	0	1
Nucleotide-diphospho-sugar transferases superfamily protein	AT1G64980.1	30 kDa	0	2	2
ATHB25, ZFHD2, HB25, ZHD1, homeobox protein 25	AT5G65410.1	31 kDa	0	0	2
UCH3, ubiquitin C-terminal hydrolase 3	AT4G17510.1	26 kDa	0	0	3
ATARD1, ARD1, acireductone dioxygenase 1	AT4G14716.1	23 kDa	0	2	1
CKB1, casein kinase II beta chain 1	AT5G47080.1	32 kDa	0	0	2
GlcNAc1pUT1, N-acetylglucosamine-1-phosphate uridylyltransferase 1	AT1G31070.2	56 kDa	0	1	0
GR-RBP3, glycine-rich RNA-binding protein 3	AT5G61030.1	30 kDa	0	0	2
Calcium-dependent lipid-binding (CaLB domain) family protein	AT4G34150.1	27 kDa	0	2	1
RNA-binding (RRM/RBD/RNP motifs) family protein	AT3G20890.1	32 kDa	0	1	2
BIP, BIP2, Heat shock protein 70 (Hsp 70) family protein	AT5G42020.1	74 kDa	0	0	1
ATUBP3, UBP3, ubiquitin-specific protease 3	AT4G39910.1	42 kDa	0	0	2
SIT4 phosphatase-associated family protein	AT1G30470.1	90 kDa	0	0	2
SH3 domain-containing protein	AT4G18060.1	40 kDa	0	0	1
TOPP8, Calcineurin-like metallo-phosphoesterase superfamily protein	AT5G27840.2	37 kDa	0	0	2
LHCA5, photosystem I light harvesting complex gene 5	AT1G45474.1	28 kDa	0	1	1
ARM repeat superfamily protein	AT2G36810.1	189 kDa	0	1	0
Pentatricopeptide repeat (PPR-like) superfamily protein	AT5G42310.1	80 kDa	0	1	0
U2B'', U2 small nuclear ribonucleoprotein B	AT2G30260.1	26 kDa	0	0	1
CPK33, calcium-dependent protein kinase 33	AT1G50700.1	59 kDa	0	0	1
UDP-glucose 6-dehydrogenase family protein	AT5G39320.1	53 kDa	0	2	2
PPX1, PPX-1, protein phosphatase X 1	AT4G26720.1	35 kDa	0	0	1
NAD(P)-binding Rossmann-fold superfamily protein	AT2G33590.1	36 kDa	0	1	1
Polynucleotidyl transferase, ribonuclease H-like superfamily protein	AT5G06450.1	23 kDa	0	2	0
PAA2, HMA8, ATHMA8, P-type ATPase of Arabidopsis 2	AT5G21930.1	94 kDa	0	2	0
ATSS4, SSIV, SS4, starch synthase 4	AT4G18240.1	118 kDa	0	1	0
MD-2-related lipid recognition domain-containing protein	AT3G44100.1	16 kDa	0	2	0
ATKP1, KP1, kinesin-like protein 1	AT3G44730.1	121 kDa	0	0	1
2-oxoglutarate (2OG) and Fe(II)-dependent oxygenase superfamily protein	AT1G15540.1	37 kDa	0	0	1
Thioredoxin superfamily protein	AT5G14240.1	29 kDa	0	0	2
RAN1, HMA7, copper-exporting ATPase / responsive-to-antagonist 1 / copper-transporting ATPase (RAN1)	AT5G44790.1	107 kDa	0	1	0
LINC3, little nuclei3	AT1G68790.1	127 kDa	0	1	1
glycine-rich protein	AT4G38710.1	49 kDa	0	0	1
Predicted eukaryotic LigT	AT3G16220.1	29 kDa	0	0	1
alpha/beta-Hydrolases superfamily protein	AT4G12830.1	44 kDa	0	2	0
P-loop containing nucleoside triphosphate hydrolases superfamily protein	AT3G10350.1	45 kDa	0	0	2
Zinc finger (CCCH-type) family protein	AT1G32360.1	41 kDa	0	0	1
Pectinacetylesterase family protein	AT5G45280.2	42 kDa	0	2	0
SUVR2, SDG18, SET-domain containing protein lysine methyltransferase family protein	AT5G43990.1	79 kDa	0	0	2
ADF4, ATADF4, actin depolymerizing factor 4	AT5G59890.1	16 kDa	0	0	2
DRL1, AtKTI12, calmodulin binding;purine nucleotide binding	AT1G13870.1	34 kDa	0	0	1
Spc97 / Spc98 family of spindle pole body (SBP) component	AT5G17410.1	77 kDa	0	2	0
Acetamidase/Formamidase family protein	AT4G37550.1	50 kDa	0	2	1
XLG3, extra-large GTP-binding protein 3	AT1G31930.1	96 kDa	0	0	3
P-loop containing nucleoside triphosphate hydrolases superfamily protein	AT4G12790.1	31 kDa	0	0	2
Pyruvate kinase family protein	AT5G63680.1	55 kDa	0	0	1
AOS, CYP74A, DDE2, allene oxide synthase	AT5G42650.1	58 kDa	0	2	0
ARM repeat superfamily protein	AT3G17340.1	121 kDa	0	0	1
P-loop containing nucleoside triphosphate hydrolases superfamily protein	AT5G53540.1	45 kDa	0	0	1
IDH2, IDH-II, isocitrate dehydrogenase subunit 2	AT2G17130.1	40 kDa	0	1	0
PP2A, serine/threonine protein phosphatase 2A	AT1G69960.1	35 kDa	0	0	2
Ribosomal L29 family protein chr2:16450803-16451762 REVERSE LENGTH=123	AT2G39390.1	14 kDa	0	0	2
clathrin adaptor complexes medium subunit family protein	AT2G20790.1	67 kDa	0	1	0
Pectin lyase-like superfamily protein	AT5G63180.1	48 kDa	0	1	1
Zinc finger C-x8-C-x5-C-x3-H type family protein	AT2G20280.1	42 kDa	0	0	2
FKBP12, ATFKBP12, FK506-binding protein 12	AT5G64350.1	12 kDa	0	0	1
AFB3, auxin signaling F-box 3	AT1G12820.1	65 kDa	0	0	1
ATGLCAK, GLCAK, glucuronokinase G	AT3G01640.1	40 kDa	0	0	2
Tetratricopeptide repeat (TPR)-like superfamily protein	AT3G15590.1	69 kDa	0	0	1
Calcium-dependent lipid-binding (CaLB domain) family protein	AT1G07310.1	39 kDa	0	0	1
ATGH9A1, TSD1, DEC, KOR, RSW2, IRX2, KOR1, GH9A1, glycosyl hydrolase 9A1	AT5G49720.1	69 kDa	0	2	0
Transport protein particle (TRAPP) component	AT5G54750.1	21 kDa	0	0	1
GSTL3, Glutathione S-transferase family protein	AT5G02790.1	27 kDa	0	1	2
PDR2, MIA, phosphate deficiency response 2	AT5G23630.1	131 kDa	0	2	0
GI, FB, gigantea protein (GI)	AT1G22770.1	128 kDa	0	2	0
SPFH/Band 7/PHB domain-containing membrane-associated protein family	AT2G03510.1	41 kDa	0	0	1
LTA3, Dihydrolipoamide acetyltransferase, long form protein	AT3G52200.2	78 kDa	0	0	2
PME44, ATPME44, pectin methylesterase 44	AT4G33220.1	59 kDa	0	0	2
NADH-ubiquinone oxidoreductase 20 kDa subunit, mitochondrial	AT5G11770.1	24 kDa	0	1	0
PPR336, pentatricopeptide repeat 336	AT1G61870.1	46 kDa	0	0	1
ADL4, ADLP2, EDR3, DRP1E, ADL1E, DL1E, DYNAMIN-like 1E	AT3G60190.1	70 kDa	0	0	1
ZPR1 zinc-finger domain protein	AT5G22480.1	54 kDa	0	0	1
BIO2, BIOB, Radical SAM superfamily protein	AT2G43360.1	42 kDa	0	0	1
S-adenosyl-L-methionine-dependent methyltransferases superfamily protein	AT5G57280.1	32 kDa	0	0	2
TOM20-2, translocase outer membrane 20-2	AT1G27390.1	23 kDa	0	0	2
ATNAP9, NAP9, non-intrinsic ABC protein 9	AT5G02270.1	37 kDa	0	0	1
Glycosyl hydrolase family protein	AT5G10560.1	87 kDa	0	3	0
GH3.5, WES1, Auxin-responsive GH3 family protein	AT4G27260.1	69 kDa	0	0	1
HXXXD-type acyl-transferase family protein	AT5G07870.1	52 kDa	0	0	4
SOS4, pfkB-like carbohydrate kinase family protein	AT5G37850.2	34 kDa	0	2	0
SIRANBP, Pleckstrin homology (PH) domain superfamily protein	AT1G07140.1	26 kDa	0	1	0
PBD2, 20S proteasome beta subunit D2	AT4G14800.1	22 kDa	0	0	1
ENTH/ANTH/VHS superfamily protein	AT2G01600.1	64 kDa	0	0	1
Plant protein of unknown function (DUF946)	AT1G04090.1	64 kDa	0	0	1
UGT71B1, UDP-glucosyl transferase 71B1	AT3G21750.1	53 kDa	0	2	1
WBC11, ABCG11, DSO, COF1, ATWBC11, white-brown complex homolog protein 11	AT1G17840.1	78 kDa	0	2	0
FAD-dependent oxidoreductase family protein	AT2G24580.1	46 kDa	0	1	0
THI1, TZ, THI4, thiazole biosynthetic enzyme, chloroplast (ARA6) (THI1) (THI4)	AT5G54770.1	37 kDa	0	1	0
AT hook motif DNA-binding family protein	AT3G61310.1	37 kDa	0	1	0
P-loop containing nucleoside triphosphate hydrolases superfamily protein	AT1G01910.1	40 kDa	0	1	0
Phenazine biosynthesis PhzC/PhzF protein	AT4G02860.1	34 kDa	0	0	3
Protein of unknown function (DUF1682)	AT4G24330.1	54 kDa	0	1	0
JAC1, J-domain protein required for chloroplast accumulation response 1	AT1G75100.1	72 kDa	0	1	0
AT hook motif DNA-binding family protein	AT5G51590.1	45 kDa	0	2	0
SESA2, AT2S2, seed storage albumin 2	AT4G27150.1	19 kDa	0	2	0
UGP2, UDP-glucose pyrophosphorylase 2	AT5G17310.2	52 kDa	0	2	0
Peroxidase superfamily protein	AT1G71695.1	40 kDa	0	5	0
CwfJ-like family protein	AT1G56290.1	79 kDa	0	0	1
ENTH/ANTH/VHS superfamily protein	AT4G32285.1	71 kDa	0	0	2
Dormancy/auxin associated family protein	AT2G33830.1	11 kDa	0	1	0
EMB2024, PGL3, NagB/RpiA/CoA transferase-like superfamily protein	AT5G24400.1	36 kDa	0	0	1
alpha/beta-Hydrolases superfamily protein	AT5G19050.1	38 kDa	0	2	0
AtHB34, HB34, ZHD9, homeobox protein 34	AT3G28920.1	34 kDa	0	0	2
MSD1, manganese superoxide dismutase 1	AT3G10920.2	25 kDa	0	0	2
Regulator of Vps4 activity in the MVB pathway protein	AT1G34220.2	69 kDa	0	0	1
Phox3, Octicosapeptide/Phox/Bem1p (PB1) domain-containing protein / tetratricopeptide repeat (TPR)-containing protein	AT5G20360.1	92 kDa	0	0	1
S-adenosyl-L-methionine-dependent methyltransferases superfamily protein	AT2G41040.1	39 kDa	0	1	0
TRB1, ATTRB1, telomere repeat binding factor 1	AT1G49950.1	33 kDa	0	0	1
RNA-binding (RRM/RBD/RNP motifs) family protein	AT1G60000.1	28 kDa	0	2	0
ARM repeat superfamily protein	AT5G48120.1	124 kDa	0	0	1
KING1, SNF1-related protein kinase regulatory subunit gamma 1	AT3G48530.1	47 kDa	0	0	3
MTSSB, mitochondrially targeted single-stranded DNA binding protein	AT4G11060.1	22 kDa	0	0	2
Caleosin-related family protein	AT1G70670.1	22 kDa	0	1	0
TPR3, Tetratricopeptide repeat (TPR)-like superfamily protein	AT1G04190.1	37 kDa	0	0	1
GH3.17, Auxin-responsive GH3 family protein	AT1G28130.1	69 kDa	0	0	3
Patched family protein	AT4G38350.1	140 kDa	0	3	0
Tetratricopeptide repeat (TPR)-like superfamily protein	AT1G27500.1	71 kDa	0	0	1
calmodulin binding;transcription regulators	AT3G16940.1	96 kDa	0	0	1
APUM24, PUM24, pumilio 24	AT3G16810.1	72 kDa	0	0	1
Nucleic acid-binding, OB-fold-like protein	AT3G18580.1	24 kDa	0	0	2
RNS2, ribonuclease 2	AT2G39780.1	29 kDa	0	0	1
SLOMO, F-box family protein	AT4G33210.1	109 kDa	0	0	1
ACT domain-containing protein	AT5G04740.1	33 kDa	0	0	4
60S acidic ribosomal protein family	AT2G27710.1	11 kDa	0	2	0
Glycosyl hydrolase family protein	AT3G47000.1	66 kDa	0	0	2
ACA8, AT-ACA8, autoinhibited Ca2+ -ATPase, isoform 8	AT5G57110.1	116 kDa	0	0	1
EMB1374, CPSUFE, ATSUFE, SUFE1, chloroplast sulfur E	AT4G26500.1	41 kDa	0	3	0
DHHC-type zinc finger family protein	AT3G26935.1	50 kDa	0	1	0
winged-helix DNA-binding transcription factor family protein	AT4G35890.1	56 kDa	0	2	0
Adaptin family protein	AT4G23460.1	99 kDa	0	0	1
ATCYSD1, CYSD1, cysteine synthase D1	AT3G04940.1	34 kDa	0	0	1
UGT76C2, UDP-glucosyl transferase 76C2	AT5G05860.1	50 kDa	0	2	0
FPS2, farnesyl diphosphate synthase 2	AT4G17190.1	40 kDa	0	1	0
PSRP5, plastid-specific 50S ribosomal protein 5	AT3G56910.1	16 kDa	0	1	0
Zinc-binding alcohol dehydrogenase family protein	AT1G22440.1	42 kDa	0	0	1
Sucrase/ferredoxin-like family protein	AT3G27570.1	42 kDa	0	1	0
Ca2+regulated serine-threonine protein kinase family protein	AT5G21326.1	50 kDa	0	1	0
Galactose oxidase/kelch repeat superfamily protein	AT1G18610.1	61 kDa	0	0	1
ATPDIL1-3, PDIL1-3, PDI-like 1-3	AT3G54960.2	58 kDa	0	1	0
WRKY46, ATWRKY46, WRKY DNA-binding protein 46	AT2G46400.1	34 kDa	0	1	0
SQN, CYP40, peptidyl-prolyl cis-trans isomerase / cyclophilin-40 (CYP40) / rotamase	AT2G15790.1	41 kDa	0	0	1
HEN1, CRM2, double-stranded RNA binding protein-related / DsRBD protein-related	AT4G20910.1	104 kDa	0	0	3
SUR1, HLS3, RTY, ALF1, RTY1, Tyrosine transaminase family protein	AT2G20610.1	51 kDa	0	2	0
SPFH/Band 7/PHB domain-containing membrane-associated protein family	AT4G27585.1	45 kDa	0	2	0
EMB2656, ARM repeat superfamily protein	AT5G37630.1	117 kDa	0	0	1
Sec23/Sec24 protein transport family protein	AT3G23660.1	84 kDa	0	2	0
PYR4, DHOASE, pyrimidin 4	AT4G22930.1	42 kDa	0	1	0
AOC2, allene oxide cyclase 2	AT3G25770.1	28 kDa	0	2	0
RmlC-like cupins superfamily protein	AT1G07750.1	38 kDa	0	0	1
Protein of unknown function (DUF1264)	AT5G45690.1	28 kDa	0	2	0
RPN10, MCB1, ATMCB1, MBP1, regulatory particle non-ATPase 10	AT4G38630.1	41 kDa	0	0	2
NAD(P)-binding Rossmann-fold superfamily protein	AT1G05350.1	47 kDa	0	0	2
APG7, ATAPG7, ATG7, ATATG7, ThiF family protein	AT5G45900.1	77 kDa	0	0	2
ATATP-PRT1, HISN1A, ATP-PRT1, ATP phosphoribosyl transferase 1	AT1G58080.1	45 kDa	0	2	0
ATRAB18, ATRABC1, RAB18-1, RABC1, ATRAB-C1, RAB18, RAB GTPASE HOMOLOG B18	AT1G43890.1	24 kDa	0	0	1
Bifunctional inhibitor/lipid-transfer protein/seed storage 2S albumin superfamily protein	AT2G18370.1	12 kDa	0	3	0
Galactose mutarotase-like superfamily protein	AT5G66530.1	34 kDa	0	1	0
GTP-binding protein, HflX	AT5G57960.1	61 kDa	0	1	0
copper ion binding	AT2G27730.1	12 kDa	0	0	2
Transducin family protein / WD-40 repeat family protein	AT4G01860.1	145 kDa	0	0	1
PCNA2, ATPCNA2, proliferating cell nuclear antigen 2	AT2G29570.1	29 kDa	0	0	2
ADK1, adenylate kinase 1	AT5G63400.1	27 kDa	0	2	0
Leucine carboxyl methyltransferase	AT5G42760.1	39 kDa	0	0	1
BIGYIN, FIS1A, Tetratricopeptide repeat (TPR)-like superfamily protein	AT3G57090.1	19 kDa	0	0	2
Adenine nucleotide alpha hydrolases-like superfamily protein	AT1G09740.1	18 kDa	0	0	1
DNA repair ATPase-related	AT2G24420.1	50 kDa	0	1	0
FASS, TON2, EMB40, FS1, GDO, FASS 2, tonneau 2 (TON2)	AT5G18580.1	55 kDa	0	0	3
Plant invertase/pectin methylesterase inhibitor superfamily	AT2G45220.1	56 kDa	0	0	2
Sugar isomerase (SIS) family protein	AT5G42740.1	62 kDa	0	1	0
ALDH3F1, aldehyde dehydrogenase 3F1	AT4G36250.1	54 kDa	0	0	1
TMN1, AtTMN1, transmembrane nine 1	AT1G10950.1	67 kDa	0	2	0
ATPRMT3, PRMT3, protein arginine methyltransferase 3	AT3G12270.1	67 kDa	0	0	1
FAB1D, FORMS APLOID AND BINUCLEATE CELLS 1A	AT1G34260.1	165 kDa	0	0	2
OTC, ornithine carbamoyltransferase	AT1G75330.1	41 kDa	0	1	0
ATMAK10, MAK10, MAK10 homologue	AT2G11000.1	83 kDa	0	0	1
HEXO3, ATHEX1, beta-hexosaminidase 3	AT1G65590.1	60 kDa	0	3	0
glycosyl transferase family 1 protein	AT4G01210.1	119 kDa	0	1	0
transcription regulator NOT2/NOT3/NOT5 family protein	AT5G18230.1	93 kDa	0	0	2
STN8, Protein kinase superfamily protein	AT5G01920.1	55 kDa	0	2	0
Ribosomal protein S14p/S29e family protein	AT3G43980.1	6 kDa	0	2	0
Class I glutamine amidotransferase-like superfamily protein	AT3G54600.1	43 kDa	0	0	1
Thioredoxin superfamily protein	AT1G21350.2	25 kDa	0	2	0
PFD3, prefoldin 3	AT5G49510.1	21 kDa	0	0	2
DHAR1, ATDHAR1, DHAR5, dehydroascorbate reductase	AT1G19570.1	24 kDa	0	0	2
Tetrapyrrole (Corrin/Porphyrin) Methylases	AT4G31790.1	31 kDa	0	0	1
AMP-dependent synthetase and ligase family protein	AT3G16170.1	60 kDa	0	2	0
DNAse I-like superfamily protein	AT3G58560.1	67 kDa	0	0	2
Peroxidase superfamily protein	AT1G05240.1	36 kDa	0	1	0
ATRAB8, AtRab8B, AtRABE1a, RAB8, RAB GTPase homolog 8	AT3G53610.1	24 kDa	0	0	2
UBX domain-containing protein	AT4G10790.1	53 kDa	0	0	2
TOZ, Transducin family protein / WD-40 repeat family protein	AT5G16750.1	97 kDa	0	0	1
ATHM4, TRX-M4, ATM4, thioredoxin M-type 4	AT3G15360.1	21 kDa	0	1	0
Tyrosyl-tRNA synthetase, class Ib, bacterial/mitochondrial	AT2G33840.1	44 kDa	0	0	1
FAR4, fatty acid reductase 4	AT3G44540.1	56 kDa	0	0	1
Zinc finger C-x8-C-x5-C-x3-H type family protein	AT1G75340.1	47 kDa	0	0	1
LYR family of Fe/S cluster biogenesis protein	AT5G61220.1	10 kDa	0	0	1

## Sheet: IP3
Protein Name	Accession Number	Unique peptide number
		FRI	FRI-GFP NV	FRI-GFP 2WV
FRI, FRIGIDA-like protein	AT4G00650.1	0	7	95
Protein kinase superfamily protein	AT1G73460.1	0	0	15
LHCB4.2, Chlorophyll a-b binding protein CP29.2, chloroplastic	AT3G08940.2	0	26	14
LIG1, DNA ligase 1	AT1G08130.1	0	0	11
FRL1, FRIGIDA-like protein 1	AT5G16320.1	0	0	11
unknown protein	AT4G31430.1	0	2	10
EMB2780, DNA polymerase	AT5G63960.1	0	0	10
Phosphatidylinositol 3-and 4-kinase family protein	AT2G17930.1	0	1	9
JAL22, Jacalin-related lectin 22	AT2G39310.1	0	4	8
SUVH3, Histone-lysine N-methyltransferase, H3 lysine-9 specific	AT1G73100.1	0	0	8
BUB3.1, BUB3.1	AT3G19590.1	0	0	8
CYP59, Peptidyl-prolyl cis-trans isomerase CYP59	AT1G53720.1	0	0	7
WDR5a	AT3G49660.1	0	0	7
Cysteine--tRNA ligase 2, cytoplasmic	AT5G38830.1	0	0	7
RPA1A, Replic	AT2G06510.1	0	0	7
Duplicated homeodomain-like superfamily protein	AT1G76880.1	0	0	6
CLPS3, Protein CLP1 homolog	AT3G04680.1	0	0	6
PUB49, Peptidyl-prolyl cis-trans isomerase CYP65	AT5G67530.1	0	0	6
SPY, Probable UDP-N-acetylglucosamine--peptide N-acetylglucosaminyltransferase	AT3G11540.1	0	0	6
GDSL esterase/lipase	AT5G45950.1	0	0	6
HAG1, Histone acetyltransferase GCN5	AT3G54610.1	0	0	6
F14O10.3 protein	AT1G20370.1	0	0	6
SESA3, 2S seed storage protein 3	AT4G27160.1	0	5	5
Cyclin family protein	AT5G45190.1	0	1	5
MOK9_2	AT5G35430.1	0	0	5
ASIL1, Trihelix transcription factor ASIL1	AT1G54060.1	0	0	5
F5G3.15	AT2G05230.1	0	0	5
ATML1, ATML1	AT4G21750.1	0	0	5
tRNA (adenine(58)-N(1))-methyltransferase non-catalytic	AT2G45730.1	0	0	5
HAC1, Histone acetyltransferase of the CBP family 1	AT1G79000.1	0	0	5
Calmodulin-binding protein 60 C	AT2G18750.1	0	0	5
RBX1, RING-box 1	AT5G20570.1	0	0	5
EML3	AT5G13020.1	0	0	5
NRPA1, DNA-directed RNA polymerase I subunit 1	AT3G57660.1	0	0	5
YAO, U3 snoRNP-associated protein-like YAO	AT4G05410.1	0	0	5
SEU, Transcriptional corepressor SEUSS	AT1G43850.1	0	0	5
ARID3, AT RICH INTERACTION DOMAIN 3	AT1G20910.1	0	0	5
SH3 domain-containing protein 2	AT4G34660.1	0	0	5
Histone H2B.3	AT2G28720.1	0	0	5
TOR, Serine/threonine-protein kinase TOR	AT1G50030.1	0	0	5
RH8, DEAD-box ATP-dependent RNA helicase 8	AT4G00660.1	0	2	4
ENOC, Cytosolic enolase 3	AT2G29560.1	0	1	4
AT-hook motif nuclear-localized protein 3	AT4G25320.1	0	1	4
Probable methyltransferase PMT17	AT4G10440.1	0	0	4
WLIM2B	AT3G55770.1	0	0	4
ATPI4K ALPHA, Phosphatidylinositol 4-kinase alpha 1	AT1G49340.1	0	0	4
Dentin sialophosphoprotein-like protein	AT3G21290.1	0	0	4
SLT1, SLT1	AT2G37570.1	0	0	4
Transcription initiation factor IIB-2	AT3G10330.1	0	0	4
CKL2, Casein kinase 1-like protein 2	AT1G72710.1	0	0	4
SNL6, Paired amphipathic helix protein Sin3-like 6	AT1G10450.1	0	0	4
Protein MAEA homolog	AT3G55070.1	0	0	4
NRPB5, DNA-directed RNA polymerases II and IV subunit 5A	AT3G22320.1	0	0	4
Zinc finger CCCH domain-containing protein 12	AT1G32360.1	0	0	4
ATRX, CHR20	AT1G08600.1	0	0	4
UPF0235 protein	AT5G63440.2	0	0	4
BRCA1-A complex subunit BRE-like protein	AT5G42470.1	0	0	4
COP13, COP9 signalosome complex subunit 3	AT5G14250.1	0	0	4
HAT3.1, Homeobox protein HAT3.1	AT3G19510.1	0	0	4
NUA, nuclear pore anchor	AT1G79280.1	0	0	4
Cleavage stimulation factor subunit 50	AT5G60940.1	0	0	4
PHYE, Phytochrome E	AT4G18130.1	0	0	4
UBA1A, RNA-binding (RRM/RBD/RNP motifs) family protein	AT2G22090.1	0	0	4
Protein kinase superfamily protein	AT1G67580.1	0	0	4
SNL5, SIN3-like 5	AT1G59890.1	0	0	4
Jacalin-related lectin 5	AT1G52000.1	0	0	4
UCH1, Ubiquitin carboxyl-terminal hydrolase	AT5G16310.1	0	0	4
NRPB8B, DNA-directed RNA polymerases II, IV and V subunit 8B	AT3G59600.1	0	0	4
PPC3, Phosphoenolpyruvate carboxylase 3	AT3G14940.1	0	0	4
XTR8, Xyloglucan endotransglucosylase/hydrolase protein 31	AT3G44990.1	0	0	4
Transducin/WD40 repeat-like superfamily protein	AT1G29320.1	0	0	4
FRL2, Inactive FRIGIDA-like protein 2	AT1G31814.1	0	0	4
IMPA-6, Importin subunit alpha	AT1G02690.1	0	0	4
JAL31, PYK10-binding protein 2	AT3G16430.1	0	5	3
Probable protein phosphatase 2C 39	AT3G15260.1	0	4	3
Protein WVD2-like 4	AT2G35880.1	0	2	3
FLR1, FTM4	AT3G12145.1	0	2	3
ACLB-2, ATP-citrate synthase beta chain protein 2	AT5G49460.1	0	1	3
AHL1, ATAHL1	AT4G12080.1	0	1	3
AGF2, AT-hook motif nuclear-localized protein	AT3G55560.1	0	1	3
PUM1, Pumilio homolog 1	AT2G29200.1	0	1	3
IWS1, Protein IWS1 homolog 1	AT1G32130.1	0	1	3
Probable beta-D-xylosidase 7	AT1G78060.1	0	1	3
HOS15, HOS15	AT5G67320.1	0	0	3
APTX, APRATAXIN-like	AT5G01310.1	0	0	3
PRL, DNA replic	AT4G02060.1	0	0	3
MWD9_11	AT5G22320.1	0	0	3
Protein SUO	AT3G48050.1	0	0	3
SH3 domain-containing protein	AT2G07360.1	0	0	3
RFC3, Replication factor C subunit 5	AT1G77470.1	0	0	3
GTL1, GT-2-like 1	AT1G33240.1	0	0	3
Auxin-responsive GH3 family protein	AT5G13360.1	0	0	3
Arabidopsis phospholipase-like protein (PEARLI 4)	AT4G38550.1	0	0	3
MSH2, DNA mismatch repair protein MSH2	AT3G18524.1	0	0	3
CID7, Polyadenyl	AT2G26280.1	0	0	3
ASHR2, Histone-lysine N-methyltransferase ASHR2	AT2G19640.1	0	0	3
AR401, Protein-lysine N-methyltransferase	AT1G66680.1	0	0	3
SEC5A, Exocyst complex component SEC5A	AT1G76850.1	0	0	3
DExH-box ATP-dependent RNA helicase DExH9	AT1G59760.1	0	0	3
GH3.17, GH3.17	AT1G28130.1	0	0	3
UKL3, uridine kinase-like 3	AT1G55810.1	0	0	3
CCR4-NOT transcription complex subunit	AT5G18420.1	0	0	3
GTE2, Transcription factor GTE2	AT5G10550.1	0	0	3
KNAT4, KNAT4	AT5G11060.1	0	0	3
Probable protein S-acyltransferase 19	AT4G15080.1	0	0	3
NAP1;1, Nucleosome assembly protein 1;1	AT4G26110.1	0	0	3
ANL2, Homeobox-leucine zipper protein ANTHOCYANINLESS 2	AT4G00730.1	0	0	3
SAC3 family protein B	AT3G06290.1	0	0	3
Pseudouridine synthase family protein	AT3G04820.1	0	0	3
unknown protein	AT1G12380.1	0	0	3
XTH20, Xyloglucan endotransglucosylase/hydrolase protein 20	AT5G48070.1	0	0	3
TPR3, TOPLESS-related 3	AT5G27030.1	0	0	3
Protein ANTHESIS POMOTING FACTOR 1	AT5G14530.1	0	0	3
VEL1, VIN3-like protein 2	AT4G30200.1	0	0	3
DNA binding;zinc ion binding;nucleic acid binding;nucleic	AT3G51120.1	0	0	3
LFR, Armadillo repe	AT3G22990.1	0	0	3
Transducin/WD40 repeat-like superfamily protein	AT3G50590.1	0	0	3
CDC48C, Cell division cycle 48C	AT3G01610.1	0	0	3
TBP1, T	AT3G13445.1	0	0	3
ARID/BRIGHT DNA-binding domain-containing protein	AT1G76510.1	0	0	3
ATRPAC42, DNA-directed RNA polymerase family protein	AT1G60850.1	0	0	3
CID3, Polyadenyl	AT1G54170.1	0	0	3
F10O3.3 protein	AT1G03140.1	0	0	3
F14J9_15	AT1G09490.1	0	0	3
emb1745, Protein GLE1	AT1G13120.1	0	0	3
EXL2, Protein EXORDIUM-like 2	AT5G64260.1	0	4	2
Acid beta-fructofuranosidase 3, vacuolar	AT1G62660.1	0	3	2
UVR8, Ultraviolet-B receptor UVR8	AT5G63860.1	0	3	2
MO1, monooxygenase 1	AT4G15760.1	0	3	2
UGE1, Bifunctional UDP-glucose 4-epimerase and UDP-xylose 4-epimerase	AT1G12780.1	0	3	2
VLN4, villin 4	AT4G30160.1	0	2	2
CCR1, Cinnamoyl-CoA reductase 1	AT1G15950.1	0	2	2
F11I11_160	AT4G34920.1	0	1	2
SAR1B, SAR1B	AT1G56330.1	0	1	2
AGD9, AGD9	AT5G46750.1	0	1	2
Beta-1, 3-glucanase-like protein	AT3G55430.1	0	1	2
DOX1, Alpha-dioxygenase 1	AT3G01420.1	0	1	2
MBP1, Myrosinase-binding protein 1	AT1G52040.1	0	0	2
DEK domain-containing chromatin associated protein	AT5G63550.1	0	0	2
VPS11, Vacuolar protein-sorting-associ	AT2G05170.1	0	0	2
TIM-barrel signal transduction protein	AT5G66420.2	0	0	2
SMP2, SMP2	AT4G37120.1	0	0	2
Ankyrin repeat family protein	AT4G19150.1	0	0	2
F13B15.22	AT2G25560.1	0	0	2
HSI2, B3 domain-containing transcription repressor VAL1	AT2G30470.1	0	0	2
TFIIS, TFIIS	AT2G38560.1	0	0	2
TOPP2, TOPP2	AT5G59160.1	0	0	2
Transducin/WD40 repeat-like superfamily protein	AT5G64730.1	0	0	2
TAF4, Transcription initiation factor TFIID subunit 4b	AT5G43130.1	0	0	2
DPB2, DNA polymerase epsilon subunit B	AT5G22110.1	0	0	2
Homeodomain-like superfamily protein	AT5G47660.1	0	0	2
Low density lipoprotein B-like protein	AT5G16300.1	0	0	2
HEN1, Small RNA 2 -O-methyltransferase	AT4G20910.1	0	0	2
ASY2, Meiosis-specific protein ASY2	AT4G32200.1	0	0	2
Uncharacterized protein F9D24.20	AT3G58110.1	0	0	2
DEAD-box ATP-dependent RNA helicase 51	AT3G18600.1	0	0	2
Transducin family protein / WD-40 repeat family protein	AT3G21540.1	0	0	2
Transducin family protein / WD-40 repeat family protein	AT3G42660.1	0	0	2
K14A17_14	AT3G17020.1	0	0	2
SWI3A, SWI/SNF complex subunit SWI3A	AT2G47620.1	0	0	2
Tubulin-folding cofactor B	AT3G10220.1	0	0	2
T22K18_15	AT3G10030.1	0	0	2
BEACH domain-containing protein C2	AT2G45540.1	0	0	2
VCL1, Protein VACUOLELESS1	AT2G38020.1	0	0	2
ARID2, AT RICH INTERACTION DOMAIN 2	AT2G17410.1	0	0	2
zinc knuckle (CCHC-type) family protein	AT1G75560.1	0	0	2
IQD29, IQ-domain 29	AT2G02790.1	0	0	2
CONTAINS InterPro DOMAIN/s: Symplekin tight junction	AT1G27595.1	0	0	2
Cathepsin B-like protease 2	AT1G02305.1	0	0	2
Probable fructokinase-7	AT5G51830.1	0	0	2
Transcription initiation factor TFIID subunit	AT5G65540.1	0	0	2
ATRTF2, RTF2, RTF2 DOMAIN PROTEIN	AT5G58020.1	0	0	2
LOW protein: zinc finger CCCH domain protein	AT5G53440.1	0	0	2
CNX5, Adenylyltransferase and sulfurtransferase MOCS3	AT5G55130.1	0	0	2
FIP1, FIP1-like protein	AT5G58040.1	0	0	2
ICU2, DNA polymerase alpha catalytic subunit	AT5G67100.1	0	0	2
NAPRT1, NAPRT1	AT4G36940.1	0	0	2
ARM repeat superfamily protein	AT5G15680.1	0	0	2
tRNA (adenine(58)-N(1))-methyltransferase	AT5G14600.1	0	0	2
KCS19, 3-ketoacyl-CoA synthase 19	AT5G04530.1	0	0	2
T22P11_70	AT5G02480.1	0	0	2
GSNAP, gamma-soluble NSF attachment protein	AT4G20410.1	0	0	2
PFN2, Profilin-2	AT4G29350.1	0	0	2
TPS5, Alpha,alpha-trehalose-phosphate synthase 5	AT4G17770.1	0	0	2
ADA2B, Transcriptional adapter ADA2b	AT4G16420.1	0	0	2
CPL1, RNA polymerase II C-terminal domain phosphatase-like 1	AT4G21670.1	0	0	2
FCA, Flowering time control protein FCA	AT4G16280.2	0	0	2
Putative WD-repeat protein	AT4G03020.1	0	0	2
Nodulin homeobox	AT4G03090.1	0	0	2
PTAC5, Protein disulfide isomerase pTAC5, chloroplastic	AT4G13670.1	0	0	2
PCFS4, Polyadenyl	AT4G04885.1	0	0	2
SWN, Histone-lysine N-methyltransferase EZA1	AT4G02020.1	0	0	2
Nucleotidyltransferase	AT3G61690.1	0	0	2
ARP6, SUF3	AT3G33520.1	0	0	2
FIE, Polycomb group protein FERTILIZATION-INDEPENDENT ENDOSPERM	AT3G20740.1	0	0	2
ASIL2	AT3G14180.1	0	0	2
VPS35C, Vacuolar protein sorting-associated protein 35C	AT3G51310.1	0	0	2
RPA32B, Replication protein A 32 kDa subunit B	AT3G02920.1	0	0	2
3 -5 exonuclease domain-containing protein / KH domain-containing protein	AT2G25910.1	0	0	2
GRL, Protein NAP1	AT2G35110.1	0	0	2
KCR1, Very-long-chain 3-oxoacyl-CoA reductase 1	AT1G67730.1	0	0	2
GT2, Trihelix transcription factor GT-2	AT1G76890.2	0	0	2
LACS2, Long chain acyl-CoA synthetase 2	AT1G49430.1	0	0	2
Kinase-related protein of unknown function (DUF1296)	AT1G29350.1	0	0	2
C3HC zinc finger-like protein	AT1G48950.1	0	0	2
SDN3, SDN3	AT5G67240.1	0	0	2
NPH4, Transcriptional factor B3 family protein / auxin-responsive	AT5G20730.2	0	0	2
Peroxidase superfamily protein	AT5G17820.1	0	0	2
Casein kinase-like protein	AT5G18190.1	0	0	2
Probable pectinesterase 68	AT5G47500.1	0	0	2
RAD5, DNA repair protein RAD5A	AT5G22750.1	0	0	2
Transducin/WD40 repeat-like superfamily protein	AT5G07590.1	0	0	2
Selenium binding protein	AT4G31360.1	0	0	2
PHYD, Phytochrome D	AT4G16250.1	0	0	2
XTH24, Xyloglucan endotransglucosylase/hydrolase protein 24	AT4G30270.1	0	0	2
SEC15B, Exocyst complex component SEC15B	AT4G02350.1	0	0	2
Deoxyhypusine hydroxylase	AT3G58180.1	0	0	2
Thioredoxin superfamily protein	AT3G25580.1	0	0	2
PUM24, Pumilio homolog 24	AT3G16810.1	0	0	2
tRNA (guanine(26)-N(2))-dimethyltransferase	AT3G02320.1	0	0	2
DegP7, Protease Do-like 7	AT3G03380.1	0	0	2
RNA-binding (RRM/RBD/RNP motifs) family protein	AT2G33435.1	0	0	2
Elongation factor Ts (DUF810)	AT2G25800.1	0	0	2
Sec23 homolog , forms a distinct clade with SEC23A	AT2G27460.1	0	0	2
GPX2, Probable glutathione peroxidase 2	AT2G31570.1	0	0	2
Acyl-CoA N-acyltransferase with RING/FYVE/PHD-type	AT2G36720.1	0	0	2
DGR1, DUF642 L-GALL RESPONSIVE GENE 1	AT1G80240.1	0	0	2
Expressed protein	AT2G03510.1	0	0	2
MLP34, MLP34	AT1G70850.1	0	0	2
POLA2, DNA polymerase alpha subunit B	AT1G67630.1	0	0	2
HB33, ZHD5	AT1G75240.1	0	0	2
F-box protein	AT1G78280.1	0	0	2
Protein MAK16 homolog	AT1G23280.1	0	0	2
Nuclear/nucleolar GTPase 2	AT1G52980.1	0	0	2
General transcription and DNA repair factor IIH subunit TFB4	AT1G18340.1	0	0	2
ANTHOCYANIN11, ATAN11, LIGHT-REGULATED WD 1, LWD1	AT1G12910.1	0	0	2
TFIIE-alpha 1	AT1G03280.1	0	0	2
UGT85A1, UDP-glycosyltransferase 85A1	AT1G22400.1	0	0	2
Mannosylglycoprotein endo-beta-mannosidase	AT1G09010.1	0	0	2
FMO GS-OX5, Flavin-containing monooxygenase FMO GS-OX5	AT1G12140.1	0	0	2
CSTF77, Cleavage stimulation factor subunit 77	AT1G17760.1	0	0	2
SWI3C, SWI/SNF complex subunit SWI3C	AT1G21700.1	0	0	2
scpl25, Serine carboxypeptidase-like 25	AT3G02110.1	0	7	1
VAR1, VAR1	AT5G42270.1	0	6	1
Bifunctional inhibitor/lipid-transfer protein/seed	AT4G15160.1	0	6	1
PAP85, Vicilin-like seed storage protein	AT3G22640.1	0	6	1
GDSL esterase/lipase 22	AT1G54000.1	0	5	1
LPR2, Multicopper oxidase LPR2	AT1G71040.1	0	4	1
DIN4, 2-oxoisovaler	AT3G13450.1	0	4	1
PYD1, PYD1	AT3G17810.1	0	3	1
AOS, Allene oxide synthase, chloroplastic	AT5G42650.1	0	2	1
Regulator of nonsense transcripts UPF2	AT2G39260.1	0	2	1
Expressed protein	AT2G33845.1	0	2	1
PIP2;4, PIP2F	AT5G60660.1	0	2	1
IAGLU, UDP-glycosyltransferase 75D1	AT4G15550.1	0	2	1
BCA5, beta carbonic anhydrase 5	AT4G33580.1	0	2	1
OVA1, Methionine--tRNA ligase, chloroplastic/mitochondrial	AT3G55400.1	0	2	1
OEP6	AT3G63160.1	0	2	1
NIT3, Nitrilase 3	AT3G44320.1	0	2	1
Leucine-rich repeat protein kinase family protein	AT3G47110.1	0	2	1
IDH-VI, Isocitr	AT3G09810.1	0	2	1
Peroxidase	AT1G71695.1	0	2	1
PGR5, Protein PROTON GRADIENT REGULATION 5, chloroplastic	AT2G05620.1	0	2	1
Phosphoadenosine phosphosulfate (PAPS) reductase	AT5G03430.1	0	1	1
HB34, Zinc-finger homeodomain protein 9	AT3G28920.1	0	1	1
VPS35A, Vacuolar protein sorting-associated protein 35A	AT2G17790.1	0	1	1
Leucine-rich repeat (LRR) family protein	AT3G15410.1	0	1	1
FUS12, COP9 signalosome complex subunit 2	AT2G26990.1	0	1	1
ACA8, Calcium-transporting ATPase	AT5G57110.1	0	1	1
DFB, Folylpolyglutamate synthase	AT5G05980.1	0	1	1
HIP1, FAM10 family protein	AT4G22670.1	0	1	1
Bifunctional protein FolD 4, chloroplastic	AT4G00620.1	0	1	1
Tetratricopeptide repeat (TPR)-like superfamily protein	AT3G16760.1	0	1	1
HEXO3, Beta-hexosaminidase 3	AT1G65590.1	0	1	1
Leucine-rich repeat (LRR) family protein	AT1G33600.1	0	1	1
MGH3, MGH3	AT1G19890.1	0	1	1
DNA polymerase V family	AT5G64420.1	0	1	1
CAM6, CAM6	AT5G21274.1	0	1	1
UBQ9, Polyubiquitin 9	AT5G37640.1	0	1	1
Fructose-bisphosphate aldolase 4, cytosolic	AT5G03690.1	0	1	1
Uncharacterized protein	AT5G02240.1	0	1	1
Tropinone reductase homolog	AT5G06060.1	0	1	1
ATHA1-1, BDX, BIIDXI	AT4G32460.1	0	1	1
Sec23/Sec24 protein transport family protein	AT3G23660.1	0	1	1
YLS5, DJ-1 protein homolog E	AT2G38860.1	0	1	1
RPT2, Root phototropism protein 2	AT2G30520.1	0	1	1
T11A7.10	AT2G41800.1	0	1	1
GH9B1, Endoglucanase 8	AT1G70710.1	0	1	1
AP-1 complex subunit gamma	AT1G60070.1	0	1	1
Signal peptidase I	AT1G52600.1	0	1	1
Hsp89.1, Heat shock protein 90-6, mitochondrial	AT3G07770.1	0	0	1
HB25, Zinc-finger homeodomain protein 1	AT5G65410.1	0	0	1
Protein RRP6-like 2	AT5G35910.1	0	0	1
AL5, PHD finger protein ALFIN-LIKE 5	AT5G20510.1	0	0	1
HUA2, ENHANCER OF AG-4 protein 2	AT5G23150.1	0	0	1
FIP2, Protein FIP2	AT4G17060.1	0	0	1
ZAR1, Disease resistance RPP13-like protein 4	AT3G50950.1	0	0	1
MIG5_4	AT3G17750.1	0	0	1
REF4, Mediator of RNA polymerase II transcription subunit 33B	AT2G48110.1	0	0	1
CLASP, CLIP-associated protein	AT2G20190.1	0	0	1
IDP1	AT1G15910.1	0	0	1
SKIP16, F-box protein SKIP16	AT1G06110.1	0	0	1
VIP4, Protein LEO1 homolog	AT5G61150.1	0	0	1
DExH-box ATP-dependent RNA helicase DExH14	AT5G61140.1	0	0	1
Transducin/WD40 repeat-like superfamily protein	AT5G24710.1	0	0	1
GATA TRANSCRIPTION FACTOR 12, GATA12	AT5G25830.1	0	0	1
Serine/threonine-protein kinase BSK8	AT5G41260.1	0	0	1
Flap endonuclease 1	AT5G26680.2	0	0	1
FRS12, Protein FAR1-RELATED SEQUENCE 12	AT5G18960.1	0	0	1
U2B——, U2 small nuclear ribonucleoprotein B	AT2G30260.1	0	0	1
Probable disease resistance protein	AT5G45510.1	0	0	1
iqd2, F15A17_70	AT5G03040.1	0	0	1
BSK1, Serine/threonine-protein kinase BSK1	AT4G35230.1	0	0	1
Tudor/PWWP/MBT superfamily protein	AT5G10950.1	0	0	1
EIN2, Ethylene-insensitive protein 2	AT5G03280.1	0	0	1
RPN8A, 26S proteasome non-	AT5G05780.1	0	0	1
Phosphotransferases/inositol or phosphatidylinositol	AT4G36080.1	0	0	1
FUNCTIONS IN: molecular_function unknown; INVOLVED	AT4G36980.1	0	0	1
FAR1, Protein FAR-RED IMPAIRED RESPONSE 1	AT4G15090.1	0	0	1
LDL3, Lysine-specific histone demethylase 1 homolog 3	AT4G16310.1	0	0	1
Protein tesmin/TSO1-like CXC 5	AT4G29000.1	0	0	1
RGD3, ROOT GROWTH DEFECTIVE 3	AT3G54280.1	0	0	1
RNA-binding KH domain-containing protein	AT3G32940.1	0	0	1
Pent	AT3G22470.1	0	0	1
RLK902, Probable inactive receptor kinase RLK902	AT3G17840.1	0	0	1
DEK domain-containing chromatin associated protein	AT3G48710.1	0	0	1
IBM1, Transcription factor jumonji (JmjC) domain-containing	AT3G07610.1	0	0	1
ARP5, actin-related protein 5	AT3G12380.1	0	0	1
BPM2, BTB/POZ and M	AT3G06190.1	0	0	1
Exonuclease family protein	AT2G48100.1	0	0	1
Alcohol dehydrogenase transcription factor Myb/SANT-like	AT2G44730.1	0	0	1
Putative WD-40 repeat protein	AT2G19540.1	0	0	1
UREG, Urease accessory protein G	AT2G34470.1	0	0	1
S-adenosyl-L-methionine-dependent methyltransferases	AT2G32170.1	0	0	1
EXO70D2, Exocyst subunit Exo70 family protein	AT1G54090.1	0	0	1
Regulator of Vps4 activity in the MVB pathway protein	AT1G34220.1	0	0	1
Loc	AT1G32810.2	0	0	1
T24D18.4	AT1G15940.1	0	0	1
ERD10, Dehydrin ERD10	AT1G20450.1	0	0	1
Pyruvate kinase	AT5G63680.1	0	0	1
EYE, Conserved oligomeric Golgi complex component-related /	AT5G51430.1	0	0	1
RID2	AT5G57280.1	0	0	1
PNG1, Transglutaminase	AT5G49570.1	0	0	1
LON2, Lon protease homolog 2, peroxisomal	AT5G47040.1	0	0	1
Alpha/beta-Hydrolases superfamily protein	AT5G19290.1	0	0	1
Probable mitochondrial saccharopine dehydrogenase-like	AT5G39410.1	0	0	1
CBR, NADH-cytochrome b5 reductase	AT5G17770.1	0	0	1
DELTA-OAT, Ornithine aminotransferase, mitochondrial	AT5G46180.1	0	0	1
CONTAINS InterPro DOMAIN/s: Secretory pathway Sec39	AT5G24350.1	0	0	1
emb1644, LSM4	AT5G27720.1	0	0	1
DWNN domain, a CCHC-type zinc finger	AT5G47430.1	0	0	1
Microfibril-associated protein-like	AT5G17900.1	0	0	1
PRLI-interacting factor	AT5G19900.1	0	0	1
NRPB12, DNA-directed RNA polymerases II, IV and V subunit 12	AT5G41010.1	0	0	1
DNAJ heat shock family protein	AT5G01390.1	0	0	1
hypothetical protein	AT5G11600.1	0	0	1
ATGHS40, GHS40, GLUCOSE HYPERSENSITIVE 40	AT5G11240.1	0	0	1
Calcineurin-like metallo-phosphoesterase superfamily	AT5G10900.1	0	0	1
Myosin	AT5G13260.1	0	0	1
TRS120, Trafficking protein particle complex II-specific subunit	AT5G11040.1	0	0	1
Probable mediator of RNA polymerase II transcription	AT5G02490.1	0	0	1
Emsy N Terminus (ENT)/ plant Tudor-like domains-containing	AT5G06780.2	0	0	1
UCH3, Ubiquitin carboxyl-terminal hydrolase 3	AT4G17510.1	0	0	1
nPAP, nuclear poly(a) polymerase	AT4G32850.1	0	0	1
MBD1, MBD1	AT4G22745.1	0	0	1
Peptidyl-prolyl cis-trans isomerase CYP57	AT4G33060.1	0	0	1
HA2, Plasma membrane ATPase	AT4G30190.1	0	0	1
HDG1, HDG1	AT3G61150.1	0	0	1
RAP74, Transcription initiation factor IIF subunit alpha	AT4G12610.1	0	0	1
AT-hook motif nuclear-localized protein 7	AT4G00200.1	0	0	1
Zinc knuckle (CCHC-type) family protein	AT3G62330.1	0	0	1
AMP-dependent synthetase and ligase family protein	AT3G16170.1	0	0	1
PEN2, PTEN2A	AT3G19420.1	0	0	1
HIRA, homolog of histone chaperone HIRA	AT3G44530.1	0	0	1
XB3 ORTHOLOG 5 IN ARABIDOPSIS THALIANA, XBAT35	AT3G23280.1	0	0	1
Probable leucine-rich repeat receptor-like serine/threonine-protein	AT3G14840.2	0	0	1
SPA3, Protein SPA1-RELATED 3	AT3G15354.1	0	0	1
MVI11_3	AT3G19120.1	0	0	1
Signal transducer, putative (DUF3550/UPF0682)	AT3G03570.1	0	0	1
EMB2766, Nuclear pore complex protein NUP62	AT2G45000.1	0	0	1
ZFN1, Zinc finger CCCH domain-containing protein 33	AT3G02830.1	0	0	1
BTB/POZ domain-containing protein	AT3G05675.1	0	0	1
SISTER OF FCA, SSF	AT2G47310.1	0	0	1
Mov34/MPN/PAD-1 family protein	AT3G06820.1	0	0	1
FLD, Protein FLOWERING locus D-like protein	AT3G10390.1	0	0	1
LACS1, Long chain acyl-CoA synthetase 1	AT2G47240.1	0	0	1
WD repe	AT2G34260.1	0	0	1
DBP1, Probable protein phosphatase 2C 22	AT2G25620.1	0	0	1
Protein kinase family protein	AT2G25760.1	0	0	1
RNR1, Ribonucleoside-diphosph	AT2G21790.1	0	0	1
GTPase LSG1-1	AT2G27200.1	0	0	1
ARM repeat superfamily protein	AT2G34357.1	0	0	1
Protein MAIN-LIKE 1	AT2G25010.1	0	0	1
PP2A, Serine/threonine-protein phosphatase PP2A-5 catalytic	AT1G69960.1	0	0	1
Calmodulin-binding transcription activator 4	AT1G67310.1	0	0	1
URE, Urease	AT1G67550.1	0	0	1
NAS4, Probable nicotianamine synthase 4	AT1G56430.1	0	0	1
TAF15, Transcription initiation factor TFIID subunit 15	AT1G50300.1	0	0	1
Alcohol dehydrogenase-like 2	AT1G22440.1	0	0	1
TRB1, Telomere repe	AT1G49950.1	0	0	1
BSK7	AT1G63500.1	0	0	1
Acetyltransferase component of pyruv	AT1G54220.1	0	0	1
Protein-protein interaction regulator family protein	AT1G15200.1	0	0	1
GRP23, Pent	AT1G10270.1	0	0	1
ATX2, Histone-lysine N-methyltransferase ATX2	AT1G05830.1	0	0	1
DnaJ heat shock amino-terminal domain protein	AT5G53150.1	0	0	1
HS1, HYGROMYCIN-SENSITIVE 1	AT5G55210.1	0	0	1
PPX2, protein phosphatase X 2	AT5G55260.1	0	0	1
TML, TPLATE COMPLEX MUNISCIN-LIKE, TPLATE complex subunit involved in clathirin mediated endocytosis.	AT5G57460.1	0	0	1
AT-hook motif nuclear-localized protein 17	AT5G49700.1	0	0	1
golgi-to-ER traffic-like protein	AT5G63220.1	0	0	1
ECT10, Evolutionarily conserved C-terminal region 10	AT5G58190.1	0	0	1
1-aminocyclopropane-1-carboxyl	AT5G59540.1	0	0	1
Histidine kinase-, DNA gyrase B-, and HSP90-like	AT5G50780.1	0	0	1
RNA polymerase II degradation factor	AT5G53620.1	0	0	1
Protein kinase superfamily protein	AT5G50000.1	0	0	1
HA11, ATPase 11, plasma membrane-type	AT5G62670.1	0	0	1
methyltransferase C9orf114 protein	AT5G19300.1	0	0	1
ARP9, Actin-related protein 9	AT5G43500.1	0	0	1
SMG7, Protein SMG7	AT5G19400.1	0	0	1
BPM5, BTB/POZ and M	AT5G21010.1	0	0	1
MS3, 5-methyltetrahydropteroyltriglutamate--homocysteine methyltransferase	AT5G20980.1	0	0	1
GAD, Glutamate decarboxylase 1	AT5G17330.1	0	0	1
GSTT3, Glutathione S-transferase T3	AT5G41220.1	0	0	1
ZPR1 zinc-finger domain protein	AT5G22480.1	0	0	1
NADP-dependent alkenal double bond reductase P2	AT5G16990.1	0	0	1
UBP3, Ubiquitin carboxyl-terminal hydrolase 3	AT4G39910.1	0	0	1
AL1, AL1	AT5G05610.1	0	0	1
RGLG2, E3 ubiquitin-protein ligase RGLG2	AT5G14420.1	0	0	1
PLAT1	AT4G39730.1	0	0	1
ALDH3F1, Aldehyde dehydrogenase	AT4G36250.1	0	0	1
T-complex protein 1 subunit zeta 2	AT5G16070.1	0	0	1
SMT1, Cycloartenol-C-24-methyltransferase	AT5G13710.1	0	0	1
ENTH/VHS family protein	AT5G10060.1	0	0	1
TOZ, Transducin family protein / WD-40 repeat family protein	AT5G16750.1	0	0	1
CDKC;1, CDKC	AT5G10270.1	0	0	1
KRR1 small subunit processome component	AT5G08420.1	0	0	1
unknown protein; Has 150 Blast hits to 121 proteins	AT5G13590.1	0	0	1
FUNCTIONS IN: molecular_function unknown; INVOLVED	AT4G24840.1	0	0	1
ACA10, Calcium-transporting ATPase 10, plasma membrane-type	AT4G29900.1	0	0	1
KNAT5, KNAT5	AT4G32040.1	0	0	1
WRKY20, Probable WRKY transcription factor 20	AT4G26640.1	0	0	1
60S ribosome subunit biogenesis protein NIP7 homolog	AT4G15770.1	0	0	1
PHD finger protein-like protein (Fragment)	AT4G23860.1	0	0	1
RPP4, Disease resistance protein RPP4	AT4G16860.1	0	0	1
PapD-like superfamily protein	AT4G21450.1	0	0	1
KIN14B-interacting protein	AT4G14310.1	0	0	1
Ubiquitin C-terminal hydrolases superfamily protein	AT4G22350.1	0	0	1
Aladin	AT3G56900.1	0	0	1
Thyroid adenoma-associated-like protein	AT3G55160.1	0	0	1
Transcription factor STKL2	AT4G00250.1	0	0	1
TIR1, TIR1	AT3G62980.1	0	0	1
CPK4, Calcium-dependent protein kinase 4	AT4G09570.1	0	0	1
TTN1, TTN1	AT3G60740.1	0	0	1
Probable LRR receptor-like serine/threonine-protein	AT3G56370.1	0	0	1
40S ribosomal protein S21-1	AT3G53890.1	0	0	1
GCN2, Protein kinase family protein	AT3G59410.1	0	0	1
RNA cytidine acetyltransferase 2	AT3G57940.1	0	0	1
SPP2, Sucrose-6F-phosphate phosphohydrolase 2	AT3G52340.1	0	0	1
Alcohol dehydrogenase transcription factor Myb/SANT-like	AT3G24490.1	0	0	1
RST1, Protein RST1	AT3G27670.1	0	0	1
Transducin/WD40 repeat-like superfamily protein	AT3G45620.1	0	0	1
P-loop containing nucleoside triphosphate hydrolases	AT3G19740.1	0	0	1
ERF1-3, ERF1-3	AT3G26618.1	0	0	1
Chromatin modification-related protein EAF1 B	AT3G24870.1	0	0	1
RID3, Protein ROOT INITIATION DEFECTIVE 3	AT3G49180.1	0	0	1
HAF2, Histone acetyltransferase of the TAFII250 family 2	AT3G19040.1	0	0	1
Receptor-like kinase TMK4	AT3G23750.1	0	0	1
Ribosome production factor 2 homolog	AT3G23620.1	0	0	1
CCB1, Protein COFACTOR ASSEMBLY OF COMPLEX C SUBUNIT B CCB1,	AT3G26710.1	0	0	1
MD-2-rel	AT3G11780.1	0	0	1
ECT5, ECT5	AT3G13060.1	0	0	1
IDD11, indeterminate(ID)-domain 11	AT3G13810.1	0	0	1
ARM repeat superfamily protein	AT3G08960.1	0	0	1
U3 containing 90S pre-ribosomal complex subunit	AT2G43110.1	0	0	1
Signal peptidase complex subunit 3	AT3G05230.1	0	0	1
60S acidic ribosomal protein P0-3	AT3G11250.1	0	0	1
Pre-rRNA-processing ESF1-like protein	AT3G01160.1	0	0	1
HSP60-3A, Chaperonin CPN60-like 2, mitochondrial	AT3G13860.1	0	0	1
AHL19, AT-hook motif nuclear-localized protein 19	AT3G04570.1	0	0	1
ROL5, Cytoplasmic tRNA 2-thiolation protein 1	AT2G44270.1	0	0	1
Adenine nucleotide alpha hydrolases-like superfamily	AT2G47710.1	0	0	1
XPO1B, Protein EXPORTIN 1B	AT3G03110.1	0	0	1
unknown protein; INVOLVED IN: biological_process	AT3G12590.1	0	0	1
JAR1, Auxin-responsive GH3 family protein	AT2G46370.1	0	0	1
Ribosome biogenesis protein BOP1 homolog	AT2G40360.1	0	0	1
PARP1, Poly polymerase 1	AT2G31320.1	0	0	1
bZIP16, bZIP transcription factor 16	AT2G35530.1	0	0	1
AIR9, Outer arm dynein light chain 1 protein	AT2G34680.1	0	0	1
HBT, Cell division cycle protein 27 homolog B	AT2G20000.1	0	0	1
FRS3, Protein FAR1-RELATED SEQUENCE 3	AT2G27110.1	0	0	1
RAP2.7, Related to AP2.7	AT2G28550.1	0	0	1
Translin family protein	AT2G37020.1	0	0	1
BTB/POZ domain-containing protein	AT2G24240.1	0	0	1
60S ribosomal protein L7-1	AT1G80750.1	0	0	1
TIM23-2, Mitochondrial import inner membrane translocase subunit	AT1G72750.1	0	0	1
APC6, Anaphase-promoting complex subunit 6	AT1G78770.1	0	0	1
F1N19.7	AT1G64500.1	0	0	1
Ankyrin repeat family protein	AT2G03430.1	0	0	1
PHD finger family protein	AT1G77800.1	0	0	1
ILA, Protein ILITYHIA	AT1G64790.2	0	0	1
Probable thimet oligopeptidase	AT1G67690.1	0	0	1
HGPT, Hypoxanthine phosphoribosyltransferase	AT1G71750.1	0	0	1
UBC35, UBC35	AT1G78870.1	0	0	1
APC2, APC2	AT2G04660.1	0	0	1
SQN, Peptidyl-prolyl cis-trans isomerase CYP40	AT2G15790.1	0	0	1
Zinc finger CCCH domain-containing protein 16	AT1G75340.1	0	0	1
PAA2, Proteasome subunit alpha type-6-B	AT2G05840.1	0	0	1
EFS, histone methyltransferases(H3-K4 specific);histone methyltransferases(H3-K36	AT1G77300.1	0	0	1
RTV1, B3 domain-containing protein REM19	AT1G49480.1	0	0	1
MMH-1, Formamidopyrimidine-DNA glycosylase	AT1G52500.1	0	0	1
Splicing factor PWI domain-containing protein / RNA recognition motif (RRM)-containing protein	AT1G60200.1	0	0	1
Indigoidine synthase A family protein	AT1G50510.1	0	0	1
CwfJ-like family protein	AT1G56290.1	0	0	1
ABA2, Xanthoxin dehydrogenase	AT1G52340.1	0	0	1
RPAC43, RNA polymerase I subunit 43	AT1G60620.1	0	0	1
SPA4, SPA4	AT1G53090.1	0	0	1
Signal recognition particle 19 kDa protein	AT1G48160.1	0	0	1
ERD2, Heat shock 70 kDa protein 18	AT1G56410.1	0	0	1
AT-hook motif nuclear-localized protein 5	AT1G63470.1	0	0	1
COG6, CONSERVED OLIGOMERIC GOLGI COMPLEX 6	AT1G31780.1	0	0	1
Apoptosis inhibitory protein 5 (API5)	AT1G29030.1	0	0	1
Proline-, glutamic acid/leucine-rich protein	AT1G30240.1	0	0	1
Probable aldo-keto reductase 2	AT1G60680.1	0	0	1
Probable transcription factor	AT1G44810.1	0	0	1
IDD7, Protein indeterminate-domain 7	AT1G55110.1	0	0	1
BRAT1, BROMODOMAIN AND ATPASE DOMAIN-CONTAINING PROTEIN 1	AT1G05910.1	0	0	1
HDG2,	AT1G05230.1	0	0	1
SUVR1, Probable inactive histone-lysine N-methyltransferase	AT1G04050.1	0	0	1
MBD10, Methyl-CpG-binding domain-containing protein 10	AT1G15340.1	0	0	1
NOF1, U3 small nucleolar RNA-associated protein	AT1G17690.1	0	0	1
SWAP (Suppressor-of-White-APricot)/surp domain-containing	AT1G14640.1	0	0	1
PAPS1, Nuclear poly(A) polymerase 1	AT1G17980.1	0	0	1
AAA-type ATPase family protein	AT1G02890.1	0	0	1
Transcription factor bHLH128	AT1G05805.1	0	0	1
GTF2H2, General transcription factor IIH subunit	AT1G05055.1	0	0	1
Wound-responsive family protein	AT1G21610.1	0	0	1
L-gulonolactone oxidase 2	AT2G46750.1	0	28	0
BGLU44, Beta-glucosidase 44	AT3G18080.1	0	16	0
12S seed storage protein CRD	AT1G03890.1	0	11	0
SSR16, SSR16	AT4G34620.1	0	9	0
FER4, Ferritin-4, chloroplastic	AT2G40300.1	0	8	0
Subtilisin-like protease SBT1.4	AT3G14067.1	0	7	0
rpl16, 50S ribosomal protein L16, chloroplastic	ATCG00790.1	0	7	0
sks4	AT4G22010.1	0	6	0
ndhH, NAD(P)H-quinone oxidoreductase subunit H, chloroplastic	ATCG01110.1	0	6	0
F15K20.22	AT2G27680.1	0	6	0
MEE23, Berberine bridge enzyme-like 15	AT2G34790.1	0	5	0
FED A, Ferredoxin	AT1G60950.1	0	5	0
ATBFRUCT1, Beta-fructofuranosidase, insoluble isoenzyme CWINV1	AT3G13790.1	0	5	0
BGLU34, Myrosinase 4	AT1G47600.1	0	5	0
50S ribosomal protein L10, chloroplastic	AT5G13510.1	0	4	0
CT-BMY, Beta-amylase 3, chloroplastic	AT4G17090.1	0	4	0
Small nuclear ribonucleoprotein F	AT4G30220.1	0	4	0
FER3, Ferritin-3, chloroplastic	AT3G56090.1	0	4	0
ICL, Isocitrate lyase	AT3G21720.1	0	4	0
Protein TIC 62, chloroplastic	AT3G18890.1	0	4	0
DELTA-TIP, Aquaporin TIP2-1	AT3G16240.1	0	4	0
OPR1, 12-oxophytodienoate reductase 1	AT1G76680.1	0	4	0
TLP18.3, TLP18.3	AT1G54780.1	0	4	0
Probable pectate lyase 20	AT5G48900.1	0	3	0
PGM, Phosphoglucomutase, chloroplastic	AT5G51820.1	0	3	0
Germin-like protein subfamily 1 member 18	AT5G39160.1	0	3	0
RD22, BURP domain protein RD22	AT5G25610.1	0	3	0
Protein TIC 56, chloroplastic	AT5G01590.1	0	3	0
GHS1, Ribosomal protein S21 family protein	AT3G27160.1	0	3	0
DnaJ (DUF3353)	AT3G51140.1	0	3	0
Probable pectate lyase 8	AT3G07010.1	0	3	0
ZDS, Zeta-carotene desaturase, chloroplastic/chromoplastic	AT3G04870.1	0	3	0
Translation initiation factor IF3-2, chloroplastic	AT2G24060.1	0	3	0
TIC55-II, Protein TIC 55, chloroplastic	AT2G24820.1	0	3	0
CDSP32, CDSP32	AT1G76080.1	0	3	0
Non-specific lipid-transfer protein	AT2G18370.1	0	3	0
SS3, SS3	AT1G11720.1	0	3	0
AO4, Benzaldehyde dehydrogenase (NAD(+))	AT1G04580.1	0	3	0
PSB27, Photosystem II repair protein PSB27-H1, chloroplastic	AT1G03600.1	0	3	0
FD1, Ferredoxin-1, chloroplastic	AT1G10960.1	0	3	0
ALB1, Mg-protoporphyrin IX chelatase	AT1G08520.1	0	2	0
HSP60, Chaperonin CPN60, mitochondrial	AT3G23990.1	0	2	0
cox2, Cytochrome c oxidase subunit 2	ATMG00160.1	0	2	0
TT10, Laccase-15	AT5G48100.1	0	2	0
Ribosomal RNA small subunit methyltransferase, mitochondrial	AT5G66360.2	0	2	0
RPE, RPE	AT5G61410.1	0	2	0
rpl23, 50S ribosomal protein L23, chloroplastic	ATCG00840.1	0	2	0
PPa6, Soluble inorganic pyrophosphatase 6, chloroplastic	AT5G09650.1	0	2	0
Cysteine proteinase inhibitor 4	AT4G16500.1	0	2	0
Cytosol aminopeptidase family protein	AT4G30910.1	0	2	0
SESA4, 2S seed storage protein 4	AT4G27170.1	0	2	0
F18O21_90	AT3G56130.1	0	2	0
PETC, Cytochrome b6-f complex iron-sulfur subunit, chloroplastic	AT4G03280.1	0	2	0
PSRP5, 50S ribosomal protein 5, chloroplastic	AT3G56910.1	0	2	0
ATPD, PDE332	AT4G09650.1	0	2	0
EXO, Protein EXORDIUM	AT4G08950.1	0	2	0
TRX-M4, TRX-M4	AT3G15360.1	0	2	0
TGD2, Protein TRIGALACTOSYLDIACYLGLYCEROL 2, chloroplastic	AT3G20320.1	0	2	0
PHS1, Riboflavin biosynthesis protein PYRR, chloroplastic	AT3G47390.1	0	2	0
Probable plastid-lipid-associated protein 3, chloroplastic	AT2G35490.1	0	2	0
PAP12, Fe(3+)-Zn(2+) purple acid phosphatase 12	AT2G27190.1	0	2	0
Expressed protein	AT2G21960.1	0	2	0
PSB29, THF1	AT2G20890.1	0	2	0
PAP10, Purple acid phosphatase	AT2G16430.2	0	2	0
Probable carboxylesterase 3	AT1G49640.1	0	2	0
AGO2, Protein argonaute 2	AT1G31280.1	0	2	0
NADPH-dependent alkenal/one oxidoreductase, chloroplastic	AT1G23740.1	0	2	0
CPNIFS, SUFS	AT1G08490.1	0	2	0
ADT1, Arogenate dehydratase	AT1G11790.1	0	2	0
TLD-domain containing nucleolar protein	AT5G39590.1	0	1	0
ATMRK1, ATMRK1	AT3G63260.1	0	1	0
ELF5A-3, Eukaryotic translation initiation factor 5A-3	AT1G69410.1	0	1	0
F9D16_150	AT4G23680.1	0	1	0
Berberine bridge enzyme-like 22	AT4G20860.1	0	1	0
PIA1, Probable protein phosphatase 2C 20	AT2G20630.1	0	1	0
Expressed protein	AT2G01190.1	0	1	0
MUM2, Beta-galactosidase 6	AT5G63800.1	0	1	0
rps14, 30S ribosomal protein S14, chloroplastic	ATCG00330.1	0	1	0
BGAL4, Beta-galactosidase 4	AT5G56870.1	0	1	0
Thioredoxin superfamily protein	AT5G65840.1	0	1	0
psbL, Photosystem II reaction center protein L	ATCG00560.1	0	1	0
PEX14, Peroxisomal membrane protein PEX14	AT5G62810.1	0	1	0
GDSL esterase/lipase	AT5G55050.1	0	1	0
PAP29, Probable inactive purple acid phosphatase 29	AT5G63140.1	0	1	0
FAD-binding Berberine family protein	AT5G44380.1	0	1	0
TOM22-V, TOM9-2	AT5G43970.1	0	1	0
CESA4, cellulose synthase A4	AT5G44030.1	0	1	0
EMB269, EMB3138	AT5G18570.1	0	1	0
ATPase, V1 complex, subunit B protein	AT4G38510.1	0	1	0
CYP20-2, Peptidyl-prolyl cis-trans isomerase	AT5G13120.1	0	1	0
50S ribosomal protein L19-1, chloroplastic	AT4G17560.1	0	1	0
AT-hook motif nuclear-localized protein 2	AT4G22770.1	0	1	0
RGG repe	AT4G16830.1	0	1	0
LEJ1, CBS domain-containing protein CBSX2, chloroplastic	AT4G34120.1	0	1	0
Phosphorylase superfamily protein	AT4G24350.1	0	1	0
PIP1;5, PIP1D	AT4G23400.1	0	1	0
Peptidylprolyl isomerase	AT3G60370.1	0	1	0
Oleoyl-acyl carrier protein thioesterase 2, chloroplastic	AT4G13050.1	0	1	0
HSP93-III, Chaperone protein ClpC2, chloroplastic	AT3G48870.1	0	1	0
RNA-binding (RRM/RBD/RNP motifs) family protein	AT2G46780.1	0	1	0
RPSAb, 40S ribosomal protein SA	AT3G04770.1	0	1	0
Probable pectinesterase/pectinesterase inhibitor	AT2G45220.1	0	1	0
GLU2, Ferredoxin-dependent glutamate synthase 2, chloroplastic	AT2G41220.1	0	1	0
PHB6, Prohibitin-6, mitochondrial	AT2G20530.1	0	1	0
Uncharacterized protein	AT2G37660.1	0	1	0
Actin family protein	AT2G42170.1	0	1	0
TUB1, Tubulin beta-1 chain	AT1G75780.1	0	1	0
T20G20.11	AT2G05540.1	0	1	0
Probable fructokinase-6, chloroplastic	AT1G66430.1	0	1	0
ARPN, Basic blue protein	AT2G02850.1	0	1	0
GDSL esterase/lipase	AT1G33811.1	0	1	0
RUB1, RUB1	AT1G31340.1	0	1	0
Alpha/beta-Hydrolases superfamily protein	AT1G35420.1	0	1	0
PIP1C, TMP-B	AT1G01620.1	0	1	0
Vacuolar ATP synthase catalytic subunit-related / V-ATPase-related / vacuolar proton pump-like protein	AT1G16820.1	0	1	0
SBTI1.1, SBTI1.1	AT1G01900.1	0	1	0
Uncharacterized oxidoreductase	AT1G06690.1	0	1	0
BETA-TIP, BETA-TIP	AT1G17810.1	0	1	0
AT-hook motif nuclear-localized protein 13	AT4G17950.1	1	1	32
Cysteine proteinases superfamily protein	AT1G09730.1	1	0	16
BGLU18, Beta-D-glucopyranosyl abscis	AT1G52400.1	1	0	15
UBP26, Ubiquitin carboxyl-terminal hydrolase 26	AT3G49600.1	1	0	14
SUA, suppressor of abi3-5	AT3G54230.1	1	0	12
PHYB, Phytochrome	AT2G18790.1	1	0	12
FER1, Ferritin-1, chloroplastic	AT5G01600.1	1	38	1
BAM7, Beta-amylase 7	AT2G45880.1	2	0	18
Protein DJ-1 homolog D	AT3G02720.1	2	3	12
PRT6, E3 ubiquitin-protein ligase PRT6	AT5G02310.1	2	0	12
BRM, ATP-dependent helicase BRM	AT2G46020.1	2	1	11
Lysine-specific demethylase JMJ30	AT3G20810.1	2	1	11
LUH, LEUNIG_homolog	AT2G32700.1	2	0	11
SNL3, SIN3-like 3	AT1G24190.1	2	0	11
Transducin/WD40 repeat-like superfamily protein	AT2G43770.1	2	1	10
LHCB3, Chlorophyll a-b binding protein 3, chloroplastic	AT5G54270.1	2	10	6
HON4,	AT3G18035.1	2	5	6
LHCB4.1, Chlorophyll a-b binding protein CP29.1, chloroplastic	AT5G01530.1	2	21	5
Eukaryotic aspartyl protease family protein	AT1G03230.1	2	10	5
Homeobox-DDT domain protein RLT2	AT5G44180.1	3	0	34
BTB/POZ domain-containing protein	AT1G30440.1	3	0	23
SHM7, Serine hydroxymethyltransferase 7	AT1G36370.1	3	0	19
Zinc finger CCCH domain-containing protein 19	AT2G16485.1	3	2	18
MSI1, Histone-binding protein MSI1	AT5G58230.1	3	0	18
JMJ14, Probable lysine-specific demethylase JMJ14	AT4G20400.1	3	1	16
MCM5, DNA replic	AT2G07690.1	3	0	16
SMU1, SMU1	AT1G73720.1	3	1	10
REF6, Lysine-specific demethylase REF6	AT3G48430.1	3	0	9
