# Supplementary material for: Cold-induced Arabidopsis FRIGIDA nuclear condensates for FLC repression
Source: Nature. 2021 Nov 3;599(7886):657–61. doi: 10.1038/s41586-021-04062-5 (PMC8612926; doi:10.1038/s41586-021-04062-5)
Supplement: Supplementary file 4 — List of DNA oligos and PCR primers in this study. [file 41586_2021_4062_MOESM4_ESM.xlsx]

## Sheet: Sheet1
List of DNA oligos and PCR primers.
ChIP-qPCR primers
FLC (-1554)_F	TGGAGGGAACAACCTAATGC
FLC ( -1554)_R	TCATTGGACCAAACCAAACC
FLC (-320)_F	ACTATGTAGGCACGACTTTGGTAAC
FLC (-320)_R	TGCAGAAAGAACCTCCACTCTAC
FLC (12)_F	GCCCGACGAAGAAAAAGTAG
FLC (12)_R	TCCTCAGGTTTGGGTTCAAG
FLC (472)_F	GGCGGATCTCTTGTTGTTTC
FLC (472)_R	CTTCTTCACGACATTGTTCTTCC
FLC (740)_F	CGTGCTCGATGTTGTTGAGT
FLC (740)_R	TCCCGTAAGTGCATTGCATA
FLC (1610)_F	TTGACAATCCACAACCTCAATC
FLC (1610)_R	TCAATTTCCTAGAGGCACCAA
FLC (2063)_F	AGCCTTTTAGAACGTGGAACC
FLC (2063)_R	TCTTCCATAGAAGGAAGCGACT
FLC (4100)_F	CTTTTTCATGGGCAGGATCA
FLC (4100)_R	TGACATTTGATCCCACAAGC
FLC (5090)_F	CCGGTTGTTGGACATAACTAGG
FLC (5090)_R	CCAAACCCAGACTTAACCAGAC
FLC (5600)_F	TGGTTGTTATTTGGTGGTGTG
FLC (5600)_R	ATCTCCATCTCAGCTTCTGCTC
FLC (6012)_F	CGTGTGAGAATTGCATCGAG
FLC (6012)_R	AAAAACGCGCAGAGAGAGAG
FLC (6185)_F	CCTAAACGCGTATGGTTGGCAT
FLC (6185)_R	TGGATGACGGAACTACGGAAGT
FLC (6810)_F	TTGTAAAGTCCGATGGAGACG
FLC (6810)_R	ACTCGGCGAGAAAGTTTGTG
STM-F	GCCCATCATGACATCACATC
STM-R	GGGAACTACTTTGTTGGTGGTG
ACT-F	GATATTCAGCCACTTGTCTGTG
ACT-R	CTTACACATGTACAACAAAGAAGG
Reverse transcription primers
COOLAIR Class I-R	TGGTTGTTATTTGGTGGTGTG
COOLAIR Class II-R	GCCCGACGAAGAAAAAGTAG
Unspliced FLC-R	CTTTGTAATCAAAGGTGGAGAGC
Spliced FLC-R	TTTGTCCAGCAGGTGACATC
FRI-qPCR-R	CAACTATACCTGAGACCATAGGGAC
GFP (FRI-GFP)-R	CATGTGTAATCCCAGCAGCTG
PP2A-R	CCAAGCATGGCCGTATCATGT
UBC-R	TTGTGCCATTGAATTGAACCC
qRT-PCR primers
COOLAIR Class I.i-F	AAAGAGAAAGTGAATAGTGATTTTGACC
COOLAIR Class I.i-R	CACGAATAAGGTGGCTAATTAAGT
COOLAIR Class II.i-F	CCTTTTCCTTACCTGGGTTTTCATTTG
COOLAIR Class II.i-R	CTCACACGAATAAGAAAAGTAAAAGAGC
COOLAIR Class II.ii-F	CCTTTTCCTTACCTGGGTTTTCATTTG
COOLAIR Class II.ii-R	TCTCCATCTGTACGATAATCATAGAAAAGT
Total COOLAIR-F	TGCATCGAGATCTTGAGTGTATGT
Total COOLAIR-R	ACGTCCCTGTTGCAAAATAAGC
Unspliced FLC-F	CGCAATTTTCATAGCCCTTG
Unspliced FLC-R	CTTTGTAATCAAAGGTGGAGAGC
spliced FLC-F	AGCCAAGAAGACCGAACTCA
spliced FLC-R	TTTGTCCAGCAGGTGACATC
FRI-qPCR-F	CTGCTGTTGCTTGGAGGAAAAG
FRI-qPCR-R	CAACTATACCTGAGACCATAGGGAC
GFP (FRI-GFP)-F	CGTGCAACTCGCTGATCATT
GFP (FRI-GFP)-R	CATGTGTAATCCCAGCAGCTG
PP2A-F	ACTGCATCTAAAGACAGAGTTCC
PP2A-R	CCAAGCATGGCCGTATCATGT
UBC-F	CTGCGACTCAGGGAATCTTCTAA
UBC-R	TTGTGCCATTGAATTGAACCC
RNA-IP qPCR primers
COOLAIR Class I.i-F	AAAGAGAAAGTGAATAGTGATTTTGACC
COOLAIR Class I.i-R	CACGAATAAGGTGGCTAATTAAGT
COOLAIR Class II.i-F	CCTTTTCCTTACCTGGGTTTTCATTTG
COOLAIR Class II.i-R	CTCACACGAATAAGAAAAGTAAAAGAGC
COOLAIR Class II.ii-F	CCTTTTCCTTACCTGGGTTTTCATTTG
COOLAIR Class II.ii-R	TCTCCATCTGTACGATAATCATAGAAAAGT
Unspliced COOLAIR A-F	CGTGCTCGATGTTGTTGAGT
Unspliced COOLAIR A-R	TCCCGTAAGTGCATTGCATA
Unspliced COOLAIR B-F	AGTTTGGCTTCCTCATACTTATGG
Unspliced COOLAIR B-R	CAATGAACCTTGAGGACAAGG
Unspliced COOLAIR C-F	CCACCTTAAATCGGCGGTTGAAA
Unspliced COOLAIR C-R	CACACACAAAGTCTCTTGGCCA
UBC-F	CTGCGACTCAGGGAATCTTCTAA
UBC-R	TTGTGCCATTGAATTGAACCC
Primers for construction
Mutagenesis-XbaI downstream of FRI ATG	CAATCTCATGTCCAATTCTAGACCGACGGTGGCG
Mutagenesis-XbaI over FRI TAG	CTCATCATTAGACCCCATCTAGAAGGAATGTAAATTTG
mScarlet-FRI-XbaI-F	ACCCCAAAGCTCTAGATATGGTGAGCAAGGGCGAGG
mScarlet-FRI-XbaI-R	TTTACATTCCTCTAGATTACTTGTACAGCTCGTCCATGC
FRI-ΔDD-DNA1-F	CGGGCCCCCCCTCGAGTGGTTCGAATCAACGGCTAC
FRI-ΔDD-DNA1-R	TATCTAGAGCTTGGTTATACATTCTCTTGGCAAGTG
FRI- ΔDD-DNA2-F	GTATAACCAAGCTCTAGATATGAGTAAAGGAGAAGA
FRI-ΔDD-DNA2-R	TGGCGGCCGCTCTAGACTCAAGAAAGATAAGAAGGCGGA
Col-0 fri-gDNA1-F	ATCGAATTCCTGCAGCCCGGTGGTTCGAATCAACGGCTAC
Col-0 fri-gDNA1-R	TATCTAGAGCTACCTATGACCAATAGAATATTGTGTAAG
GFP-Col-0 fri-F	GTCATAGGTAGCTCTAGATATGAGTAAAGGAGAAG
GFP-Col-0 fri-R	GATTCAACTATTTGTATAGTTCATCCATGCCATG
Col-0 fri-gDNA2-F	ACTATACAAATAGTTGAATCAAGTATCAAGCGTG
Col-0 fri-gDNA2-R	AGAACTAGTGGATCCCCCGGAGATTGAGACCTAAGTCGAGC
FRI-ΔCC-DNA1-F	= Col-0 fri-gDNA1-F
FRI-ΔCC-DNA1-R	GCGCGGCGAGCTCTGTTTCGACAATCTTCGG
FRI-ΔCC-DNA2-F	CGAAACAGAGCTCGCCGCGCGGAACAATAA
FRI-ΔCC-DNA2-R	GTTTTATCTGTAACTTGTGAGTCTCCATACACTG
FRI-ΔCC-DNA3-F	TCACAAGTTACAGATAAAACGTCCAAGGTTGTC
FRI-ΔCC-DNA3-R	AGAACTAGTGGATCCCCCGGCTCAAGAAAGATAAGAAGGCGGA
FRL1-gDNA1-F	ATCGAATTCCTGCAGCCCGGCTCACCCAGACACTGTCCAA
FRL1-gDNA1-R	TGCTCACCATCTGAGAATAATAAGGCGGGTGG
mScarlet-FRL1-F	TTATTCTCAGATGGTGAGCAAGGGCGAGG
mScarlet-FRL1-R	CAGCTAGCTACTTGTACAGCTCGTCCATGC
FRL1-gDNA2-F	GCTGTACAAGTAGCTAGCTGCATCTCGACA
FRL1-gDNA2-R	AGAACTAGTGGATCCCCCGGTGGATTCCCACTTTCTGGAGA
Genotyping primers
FRI-GT-F	CTGCTGTTGCTTGGAGGAAAAG
FRI-GT-R	ACCTGAGACCATAGGGACAAGAA
FRI-GFP-GT-F	AGACATCCACTACAGTACTCTCCTC
FRI-GFP-GT-R	ACCTCTGAAGCAATAACATTAGCATC
TEX-GT-F	CCGGTTGTTGGACATAACTAGG
TEX-GT-R	AGAATGTTACCGGTTCAATGCC
FRL1-1-LP	AGAAACACTAACGCCTCGAAAG
FRL1-1-RP	CAGGAACCCCAAATTGTTAAAG
FLX-F	AATCCAACACCGTGAAATCC
FLX-R	CATAACTTGCAGCCAATCCA
At3g50220-F	CACTACGCGTCAAGATCCAA
SUF4-F	AGGAGAAAGATTTAGTGATGGGTA
SUF4-R	CAAAGTTAGTAGTGTCATGGAATC
