# Supplementary material for: Cold-induced Arabidopsis FRIGIDA nuclear condensates for FLC repression
Source: Nature. 2021 Nov 3;599(7886):657–61. doi: 10.1038/s41586-021-04062-5 (PMC8612926; doi:10.1038/s41586-021-04062-5)
Supplement: Supplementary file 8 — Source Data Fig. 1 [file 41586_2021_4062_MOESM8_ESM.xlsx]

## Sheet: Fig. 1c
Times (min)	Repeat 1	Repeat 2	Repeat 3	Repeat 4	Repeat 5	Repeat 6	Repeat 7	Repeat 8	Repeat 9	Repeat 10
Before bleach	1	1	1	1	1	1	1	1	1	1
0	0.500081	0.421446	0.630179	0.790354	0.757301	0.776936	0.491032	0.586365	0.445622	0.788722
2	0.609266	0.440663	0.858147	0.692106	0.74841	0.780266	0.592146	0.806605	0.454635	0.622438
4	0.741944	0.687909	0.87604	0.838458	0.909134	0.730798	0.762005	0.713813	0.798019	0.679857
6	0.776086	0.609605	0.801591	0.832574	0.800301	0.903404	0.77132	0.970995	0.668415	0.741359
8	0.810004	0.667478	0.944298	0.831852	0.81231	0.924713	0.769738	0.791056	0.676653	0.659735
10	0.918579	0.713355	0.97334	0.878035	0.81145	0.938158	1.03804	0.695581	0.738693	0.731787
12	0.861508	0.65198	1.08554	0.920486	0.920172	0.943639	1.0604	0.654093	0.646521	0.700799
14	0.765955	0.683344	1.03829	0.847889	0.898004	1.02359	1.10152	0.620504	0.692229	0.848855
16	0.845247	0.736708	0.851513	0.925449	0.978399	1.08902	0.840316	0.546589	0.823174	0.969246
18	0.769873	0.62429	0.792609	0.977362	0.82876	1.02463	1.01208	0.799829	0.886682	1.06
20	0.799654	0.623557	1.06169	0.97583	0.822867	0.887137	1.13891	0.721573	0.931954	0.988673

## Sheet: Fig. 1g
In the Warm
Nucleus #	Number per nucleus				FRI-GFP				Unspliced FLC				Colocalization
	FRI-GFP	Unspliced FLC	Colocalization		Condensate Number	Times	Frequency %		Signal Number	Times	Frequency %		Colocalization Number	Times	Frequency %
1	0	0	0		0	202	74.5387		0	90	33.2103		0	271	100
2	0	1	0		1	33	12.1771		1	91	33.5793		1	0	0
3	0	1	0		2	21	7.74908		2	64	23.6162		2	0	0
4	0	0	0		3	10	3.69004		3	18	6.64207		3	0	0
5	0	1	0		4	4	1.47601		4	8	2.95203		4	0	0
6	0	2	0		5	1	0.369004		Total	271	100		Total	271	100
7	0	1	0		6	0	0
8	0	1	0		7	0	0
9	1	2	0		8	0	0
10	0	0	0		Total	271	100
11	1	1	0
12	0	1	0
13	0	1	0
14	0	1	0
15	1	1	0
16	2	2	0
17	0	2	0
18	3	2	0
19	0	2	0
20	0	3	0
21	1	2	0
22	3	2	0
23	0	0	0
24	1	0	0
25	1	3	0
26	0	1	0
27	2	1	0
28	0	2	0
29	2	0	0
30	0	4	0
31	0	3	0
32	1	2	0
33	0	3	0
34	0	2	0
35	0	3	0
36	2	4	0
37	0	0	0
38	0	2	0
39	0	1	0
40	0	0	0
41	1	2	0
42	2	0	0
43	0	1	0
44	0	2	0
45	0	2	0
46	0	0	0
47	0	2	0
48	0	0	0
49	0	1	0
50	0	1	0
51	0	0	0
52	0	2	0
53	0	0	0
54	4	1	0
55	0	0	0
56	0	0	0
57	0	0	0
58	0	0	0
59	0	1	0
60	2	2	0
61	2	0	0
62	0	1	0
63	0	1	0
64	1	1	0
65	0	0	0
66	0	0	0
67	1	0	0
68	0	1	0
69	0	0	0
70	4	0	0
71	0	0	0
72	0	1	0
73	0	0	0
74	0	1	0
75	0	2	0
76	1	2	0
77	0	2	0
78	0	0	0
79	0	1	0
80	0	0	0
81	0	1	0
82	0	2	0
83	0	1	0
84	0	2	0
85	0	0	0
86	1	0	0
87	2	0	0
88	2	3	0
89	0	0	0
90	1	1	0
91	1	4	0
92	1	1	0
93	0	3	0
94	0	1	0
95	0	1	0
96	0	2	0
97	0	1	0
98	2	2	0
99	3	1	0
100	0	1	0
101	0	1	0
102	0	1	0
103	0	0	0
104	0	0	0
105	1	3	0
106	0	1	0
107	0	1	0
108	1	2	0
109	0	1	0
110	2	0	0
111	0	0	0
112	0	2	0
113	0	2	0
114	0	1	0
115	0	0	0
116	3	0	0
117	2	0	0
118	0	2	0
119	0	2	0
120	0	2	0
121	1	0	0
122	2	0	0
123	1	2	0
124	4	0	0
125	0	4	0
126	0	4	0
127	0	2	0
128	0	0	0
129	0	0	0
130	0	0	0
131	0	0	0
132	0	0	0
133	0	1	0
134	0	0	0
135	0	0	0
136	0	1	0
137	0	1	0
138	0	2	0
139	0	2	0
140	0	0	0
141	2	0	0
142	0	3	0
143	0	0	0
144	1	1	0
145	2	3	0
146	3	4	0
147	0	0	0
148	0	3	0
149	0	1	0
150	0	2	0
151	0	1	0
152	0	1	0
153	0	0	0
154	1	2	0
155	0	0	0
156	0	1	0
157	0	1	0
158	0	0	0
159	0	1	0
160	0	2	0
161	0	1	0
162	0	1	0
163	3	0	0
164	0	1	0
165	1	1	0
166	0	0	0
167	1	1	0
168	0	1	0
169	0	0	0
170	0	0	0
171	0	0	0
172	0	2	0
173	0	0	0
174	0	1	0
175	1	2	0
176	0	2	0
177	3	3	0
178	0	1	0
179	0	2	0
180	4	1	0
181	5	2	0
182	0	1	0
183	0	1	0
184	0	1	0
185	1	1	0
186	0	0	0
187	0	1	0
188	0	0	0
189	0	0	0
190	0	4	0
191	0	1	0
192	1	1	0
193	0	1	0
194	0	0	0
195	0	1	0
196	0	0	0
197	3	1	0
198	0	2	0
199	2	2	0
200	1	0	0
201	0	0	0
202	0	2	0
203	3	1	0
204	1	3	0
205	0	1	0
206	0	2	0
207	0	1	0
208	0	2	0
209	0	1	0
210	0	2	0
211	0	3	0
212	0	0	0
213	0	2	0
214	0	1	0
215	0	1	0
216	1	0	0
217	0	1	0
218	0	0	0
219	0	2	0
220	0	0	0
221	0	0	0
222	0	4	0
223	0	0	0
224	0	1	0
225	0	0	0
226	0	0	0
227	0	0	0
228	0	2	0
229	0	1	0
230	0	2	0
231	0	0	0
232	2	1	0
233	0	2	0
234	0	0	0
235	0	0	0
236	1	1	0
237	0	2	0
238	2	1	0
239	1	1	0
240	0	0	0
241	0	1	0
242	0	1	0
243	0	3	0
244	2	2	0
245	0	3	0
246	0	2	0
247	1	0	0
248	1	1	0
249	0	2	0
250	3	3	0
251	0	2	0
252	0	0	0
253	2	1	0
254	0	1	0
255	0	0	0
256	0	2	0
257	0	0	0
258	0	2	0
259	0	1	0
260	0	0	0
261	0	1	0
262	0	2	0
263	0	3	0
264	0	0	0
265	0	2	0
266	0	0	0
267	0	0	0
268	0	1	0
269	0	0	0
270	0	2	0
271	2	1	0

## Sheet: Fig. 1h
2 weeks in the Cold
Nucleus #	Number per nucleus				FRI-GFP				Unspliced FLC				Colocalization
	FRI-GFP	Unspliced FLC	Colocalization		Condensate Number	Times	Frequency %		Signal Number	Times	Frequency %		Colocalization Number	Times	Frequency %
1	0	1	0		0	127	45.3571		0	200	71.4286		0	280	100
2	4	1	0		1	48	17.1429		1	55	19.6429		1	0	0
3	0	0	0		2	46	16.4286		2	22	7.85714		2	0	0
4	4	2	0		3	30	10.7143		3	2	0.714286		3	0	0
5	4	1	0		4	17	6.07143		4	1	0.357143		4	0	0
6	0	0	0		5	4	1.42857		Total	280	100		Total	280	100
7	0	0	0		6	6	2.14286
8	1	1	0		7	1	0.357143
9	1	0	0		8	1	0.357143
10	2	0	0		Total	280	100
11	4	1	0
12	4	0	0
13	3	1	0
14	0	0	0
15	1	0	0
16	0	0	0
17	0	0	0
18	3	0	0
19	3	0	0
20	5	1	0
21	4	1	0
22	2	0	0
23	0	1	0
24	0	0	0
25	0	0	0
26	0	0	0
27	0	1	0
28	3	0	0
29	0	0	0
30	0	1	0
31	0	0	0
32	0	0	0
33	2	2	0
34	0	0	0
35	0	0	0
36	3	1	0
37	2	2	0
38	0	0	0
39	4	2	0
40	3	0	0
41	0	0	0
42	1	0	0
43	0	0	0
44	0	1	0
45	0	1	0
46	1	0	0
47	3	0	0
48	0	0	0
49	2	0	0
50	0	0	0
51	0	0	0
52	1	1	0
53	6	2	0
54	0	0	0
55	3	1	0
56	3	0	0
57	3	0	0
58	2	0	0
59	1	1	0
60	0	0	0
61	1	1	0
62	2	0	0
63	0	0	0
64	2	0	0
65	2	0	0
66	0	0	0
67	0	0	0
68	0	0	0
69	0	0	0
70	0	1	0
71	0	0	0
72	3	0	0
73	0	0	0
74	1	0	0
75	0	0	0
76	0	0	0
77	0	0	0
78	0	0	0
79	3	1	0
80	1	0	0
81	1	0	0
82	2	0	0
83	3	1	0
84	2	1	0
85	0	0	0
86	1	1	0
87	0	1	0
88	2	3	0
89	0	1	0
90	0	0	0
91	1	4	0
92	0	2	0
93	0	0	0
94	0	0	0
95	2	0	0
96	0	0	0
97	5	0	0
98	0	0	0
99	2	0	0
100	0	0	0
101	2	0	0
102	2	0	0
103	0	0	0
104	1	0	0
105	0	0	0
106	2	0	0
107	0	1	0
108	2	1	0
109	0	2	0
110	2	0	0
111	0	0	0
112	1	1	0
113	6	0	0
114	1	0	0
115	1	0	0
116	2	0	0
117	0	0	0
118	6	0	0
119	0	0	0
120	2	1	0
121	5	0	0
122	0	0	0
123	0	0	0
124	0	0	0
125	0	0	0
126	0	0	0
127	8	0	0
128	3	0	0
129	0	0	0
130	4	1	0
131	3	0	0
132	0	0	0
133	1	0	0
134	0	0	0
135	0	0	0
136	0	1	0
137	3	0	0
138	2	2	0
139	0	0	0
140	2	0	0
141	0	0	0
142	0	0	0
143	2	1	0
144	0	1	0
145	1	0	0
146	2	1	0
147	3	0	0
148	4	1	0
149	1	1	0
150	0	0	0
151	0	0	0
152	1	1	0
153	0	0	0
154	1	0	0
155	1	0	0
156	2	0	0
157	3	0	0
158	0	0	0
159	3	0	0
160	4	0	0
161	4	0	0
162	6	0	0
163	0	1	0
164	0	1	0
165	2	0	0
166	0	0	0
167	2	0	0
168	1	0	0
169	1	1	0
170	2	0	0
171	0	1	0
172	0	0	0
173	0	0	0
174	0	1	0
175	0	0	0
176	0	0	0
177	2	0	0
178	0	2	0
179	0	0	0
180	0	0	0
181	0	3	0
182	3	0	0
183	0	0	0
184	0	0	0
185	1	2	0
186	1	1	0
187	1	2	0
188	0	0	0
189	0	0	0
190	2	0	0
191	1	0	0
192	0	1	0
193	3	0	0
194	0	0	0
195	1	1	0
196	0	0	0
197	1	0	0
198	0	2	0
199	0	2	0
200	4	0	0
201	7	2	0
202	1	1	0
203	0	0	0
204	0	0	0
205	0	0	0
206	0	0	0
207	1	0	0
208	1	0	0
209	2	0	0
210	0	1	0
211	0	2	0
212	4	0	0
213	6	0	0
214	1	0	0
215	4	0	0
216	2	0	0
217	0	2	0
218	2	0	0
219	2	0	0
220	1	2	0
221	2	0	0
222	1	0	0
223	0	1	0
224	1	0	0
225	1	0	0
226	3	1	0
227	2	0	0
228	1	0	0
229	0	2	0
230	0	2	0
231	0	0	0
232	0	0	0
233	1	0	0
234	0	0	0
235	2	0	0
236	1	0	0
237	3	0	0
238	2	0	0
239	2	0	0
240	4	0	0
241	0	0	0
242	2	1	0
243	1	0	0
244	3	1	0
245	0	0	0
246	3	1	0
247	0	0	0
248	0	0	0
249	0	0	0
250	0	0	0
251	0	0	0
252	0	2	0
253	2	2	0
254	2	0	0
255	0	1	0
256	3	0	0
257	1	1	0
258	3	0	0
259	1	0	0
260	0	0	0
261	2	0	0
262	3	0	0
263	0	0	0
264	0	0	0
265	3	0	0
266	6	0	0
267	2	0	0
268	3	0	0
269	5	0	0
270	1	0	0
271	0	0	0
272	1	1	0
273	0	0	0
274	0	0	0
275	2	2	0
276	0	0	0
277	1	0	0
278	4	0	0
279	4	0	0
280	0	0	0
