# Supplementary material for: Cold-induced Arabidopsis FRIGIDA nuclear condensates for FLC repression
Source: Nature. 2021 Nov 3;599(7886):657–61. doi: 10.1038/s41586-021-04062-5 (PMC8612926; doi:10.1038/s41586-021-04062-5)
Supplement: Supplementary file 9 — Source Data Fig. 2 [file 41586_2021_4062_MOESM9_ESM.xlsx]

## Sheet: Fig. 2b
Hours in the cold	WT fri				WT FRI				TEX FRI
0	0.004466	0.003817	0.004508	0.003277	0.110849	0.097847	0.124137	0.100365	0.132127	0.146943	0.118805	0.146943
6	0.006554	0.006419	0.004843	0.006833	0.093861	0.119631	0.112137	0.070316	0.143256	0.135842	0.127627
12	0.004324	0.004613	0.002879	0.003369	0.075712	0.080772	0.076592	0.0402	0.095612	0.150031	0.104627	0.078927

## Sheet: Fig. 2d
Hours in the warm	fri						FRI
0	0.000619	0.000573	0.000814	0.000565	0.000525	0.000756	0.03224	0.026096	0.029462	0.0264	0.03176
6	0.000924	0.00118	0.001076	0.000862	0.001295	0.000997	0.038562	0.022097	0.040855	0.037944	0.023035	0.040855
12	0.001712	0.000708	0.001069	0.000903	0.000548	0.000831	0.06308	0.035158	0.031322	0.033032
24	0.001202	0.00155	0.00181	0.001289	0.001289	0.000932	0.047148	0.039646	0.060371	0.041426	0.038031
