# Supplementary material for: Cold-induced Arabidopsis FRIGIDA nuclear condensates for FLC repression
Source: Nature. 2021 Nov 3;599(7886):657–61. doi: 10.1038/s41586-021-04062-5 (PMC8612926; doi:10.1038/s41586-021-04062-5)
Supplement: Supplementary file 10 — Source Data Fig. 3 [file 41586_2021_4062_MOESM10_ESM.xlsx]

## Sheet: Fig. 3b
	FRI				FRI-GFP NV				FRI-GFP 2WV
Class I.i	1	1	1	1	5.73582	2.88786	1.6861	5.32836	2.87438	3.34789	4.15064	4.44854
Class II.i	1	1	1	1	2.44528	4.56305	2.58471	7.88986	3.06292	0.942724	0.722799	1.51747
Class II.ii	1	1	1	1	0.564482	0.96929	0.795536	0.840896	53.4456	63.1189	78.249	69.0706
UBC	1	1	1	1	0.586417	0.619854	0.436282	0.494257	0.972796	0.773895	0.860551	0.890899

## Sheet: Fig. 3c
Hours in the cold	WT fri			WT FRI			TEX FRI
0	0.000328	0.000198	0.000346	0.001236	0.001259	0.001058	7.58e-05	8.32e-05	0.000131
6	0.000525	0.000455	0.000788	0.001926	0.002592	0.002631	7.63e-05	0.000103	5.62e-05
12	0.000846	0.000456	0.001054	0.004289	0.003323	0.004743	0.000225	7.85e-06	0.000104

## Sheet: Fig. 3d
Hours in the warm	fri						FRI
0	0.000683	0.000617	0.000959	0.000758	0.000876	0.000683	0.009442	0.008393	0.006547	0.00883
6	0.000375	0.000614	0.000494	0.000382	0.000518	0.000537	0.00628	0.00426	0.006412	0.004566	0.005582
12	0.000232	0.000114	0.00035	0.000158	8.79e-05	0.000277	0.006237	0.004487	0.006449	0.00376	0.004765	0.004129
24	0.000279	0.000621	0.000235	0.000273	0.000736	0.000232	0.004581	0.004441	0.00296	0.004727	0.003906	0.002625

## Sheet: Fig. 3f
WT								TEX
Distance from TSS	NV			2WV				Distance from TSS	NV			2WV
-1554	0.059575	0.022626	0.032318	0.007075	0.022726	0.045872		-1554	0.068628	0.03682	0.043575	0.038034	0.068204	0.015296
-320	0.054531	0.025499	0.083366	0.022962	0.093462	0.053961		-320	0.09046	0.034441	0.089955	0.065997	0.062496	0.016621
12	0.068337	0.078587	0.150423	0.069581	0.012695	0.036365		12	0.15279	0.076323	0.077841	0.040281	0.052075	0.07082
472	0.118614	0.102304	0.103802	0.051511	0.044526	0.041273		472	0.132171	0.100084	0.10025	0.041167	0.118687	0.101157
740	0.078142	0.056685	0.106173	0.008564	0.055212	0.041993		740	0.057321	0.125272	0.089282	0.045776	0.054441	0.058521
1208	0.079515	0.063553	0.154971	3.42e-05	0.031607	0.001595		1208	0.170704	0.203605	0.154019	0.082028	0.075526	0.184841
1610	0.041631	0.019273	0.030517	0.062026	0.015248	0.019962		1610	0.027834	0.040294	0.003413	0.014948	0.016549	0.010974
2063	0.001433	0.003849	0.003843	0.019491	0.003143	0.000938		2063	0.002712	0.007809	0.012759	0.056385	0.023323	0.083859
4100	0.025468	0.022263	0.060038	0.0134	0.034087	0.030814		4100	0.00981	0.001453	0.003303	0.000959	0.0007	0.000694
