# Supplementary material for: Cold-induced Arabidopsis FRIGIDA nuclear condensates for FLC repression
Source: Nature. 2021 Nov 3;599(7886):657–61. doi: 10.1038/s41586-021-04062-5 (PMC8612926; doi:10.1038/s41586-021-04062-5)
Supplement: Supplementary file 11 — Source Data Extended Data Fig. 1 [file 41586_2021_4062_MOESM11_ESM.xlsx]

## Sheet: Extended Data Fig. 1a
	FRI			FRI-GFP
NV	0.540862	0.323088	0.298334	0.461158	0.515246	0.294567
2WV	0.412748	0.268874	0.579013	0.390483	0.50406	0.443396

## Sheet: Extended Data Fig. 1b
	FRI			FRI-GFP
NV	0.143587	0.144086	0.122853	0.078654	0.119631	0.088184
2WV	0.05954	0.059471	0.100947	0.053537	0.069108	0.052556

## Sheet: Extended Data Fig. 1c
	FRI			FRI-GFP
NV	6.30574	7.58597	6.02795	6.96441	8	5.73582
2WV	4.18918	4.65355	6.90831	3.74077	4.42292	4.68051

## Sheet: Extended Data Fig. 1d
	FRI			FRI-GFP
NV	0.03901	0.041426	0.038119	0.03598	0.056328	0.043235
2WV	0.054409	0.056589	0.056198	0.056851	0.057512	0.062212
