# Supplementary material for: Cold-induced Arabidopsis FRIGIDA nuclear condensates for FLC repression
Source: Nature. 2021 Nov 3;599(7886):657–61. doi: 10.1038/s41586-021-04062-5 (PMC8612926; doi:10.1038/s41586-021-04062-5)
Supplement: Supplementary file 12 — Source Data Extended Data Fig. 2 [file 41586_2021_4062_MOESM12_ESM.xlsx]

## Sheet: Extended Data Fig. 2c
NV	1WV	2WV
0.024	0.165	0.035
0.024	0.024	0.094
0.024	0.259	0.035
0.024	0.024	0.024
0.024	0.447	0.024
0.024	0.329	0.024
0.024	0.212	0.024
0.024	0.035	0.047
0.024	0.541	0.035
0.024	0.4	0.024
0.024	0.035	0.024
0.024	0.188	0.071
0.024	0.024	0.106
0.024	0.035	0.024
0.024	0.235	0.024
0.024	0.024	0.024
0.024	0.223	0.024
0.024	0.024	0.024
0.024	0.024	0.035
0.024	0.024	0.047
0.024	0.059	0.024
0.024	0.176	0.106
0.024	0.059	0.024
0.024	0.024	0.024
0.024	0.423	0.024
0.024	0.024	0.024
0.024	0.376	0.153
0.024	0.024	0.141
0.024	0.035	0.329
0.024	0.024	0.035
0.024	0.047	0.071
0.024	0.071	0.024
0.024	0.024	0.024
0.035	0.4	0.059
0.024	0.247	0.024
0.024	0.024	0.106
0.035	0.024	0.024
0.024	0.294	0.024
0.024	0.376	0.294
0.024	0.024	0.729
0.024	0.329	0.047
0.024	0.071	0.106
0.024	0.024	0.082
0.024	0.071	0.024
0.024	0.259	0.024
0.024	0.024	0.423
0.024	0.024	0.27
0.035	0.035	0.047
0.024	0.294	0.318
0.024	0.282	0.035
0.024	0.024	0.035
0.024	0.047	0.035
0.035	0.024	0.259
0.024	0.353	0.047
0.024	0.024	0.024
0.024	0.035	0.024
0.024	0.024	0.024
0.024	0.118	0.024
0.024	0.141	0.024
0.024	0.047	0.059
0.024	0.071	0.024
0.024	0.035	0.024
0.035	0.235	0.059
0.024	0.165	0.024
0.024	0.035	0.094
0.024	0.035	0.047
0.024	0.024	0.059
0.024	0.024	0.035
0.024	0.423	0.082
0.024	0.035	0.071
0.024	0.024	0.024
0.024	0.024	0.024
0.024	0.047	0.094
0.024	0.047	0.024
0.024	0.259	0.024
0.047	0.106	0.059
0.035	0.035	0.047
0.024	0.223	0.024
0.024	0.106	0.059
0.024	0.459	0.118
0.024	0.094	0.035
0.024	0.035	0.071
0.024	0.2	0.035
0.024	0.118	0.035
0.047	0.059	0.129
0.047	0.035	0.118
0.024	0.024	0.024
0.024	0.047	0.024
0.035	0.035	0.306
0.024	0.035	0.024
0.024	0.376	0.035
0.024	0.129	0.024
0.024	0.035	0.141
0.024	0.176	0.223
0.024	0.047	0.118
0.024	0.024	0.188
0.024	0.024	0.118
0.024	0.024	0.024
0.024	0.024	0.035
0.024	0.529	0.024
0.024	0.071	0.035
0.024	0.306	0.024
0.024	0.024	0.035
0.024	0.212	0.129
0.024	0.129	0.047
0.024	0.035	0.082
0.024	0.094	0.541
0.024	0.2	0.035
0.024	0.024	0.059
0.024	0.059	0.035
0.024	0.035	0.047
0.024	0.212	0.059
0.024	0.082	0.459
0.024	0.024	0.024
0.035	0.082	0.059
0.024	0.282	0.071
0.047	0.024	0.024
0.035	0.035	0.071
0.024	0.024	0.071
0.035	0.024	0.259
0.024	0.024	0.071
0.024	0.059	0.024
0.024	0.165	0.106
0.024	0.082	0.129
0.024	0.024	0.153
0.035	0.024	0.024
0.071	0.2	0.341
0.024	0.024	0.035
0.059	0.141	0.035
0.024	0.024	0.024
0.024	0.035	0.035
0.024	0.035	0.106
0.024	0.024	0.047
0.024	0.082	0.071
0.024	0.035	0.082
0.106	0.247	0.024
0.024	0.024	0.024
0.165	0.118	0.024
0.024	0.024	0.318
0.024	0.024	0.047
0.047	0.106	0.047
0.024	0.024	0.2
0.035	0.024	0.047
0.059	0.035	0.188
0.094	0.024	0.165
0.047	0.024	0.27
0.024	0.024	0.035
0.035	0.024	0.059
0.059	0.047	0.024
0.082	0.024	0.024
0.024	0.035	0.024
0.024	0.024	0.141
0.024	0.024	0.024
0.024	0.118	0.059
0.035	0.024	0.024
0.024	0.47	0.776
0.071	0.024	0.059
0.106	0.047	0.071
0.035	0.682	0.024
0.024	0.024	0.106
0.024	0.024	0.106
0.024	0.024	0.047
0.035	0.176	0.024
0.024	0.071	0.024
0.059	0.024	0.024
0.024	0.106	0.035
0.024	0.024	0.059
0.024	0.024	0.059
0.035	0.035	0.059
0.059	0.141	0.024
0.024	0.318	0.035
0.094	0.024	0.024
0.024	0.094	0.129
0.024	0.071	0.024
0.024	0.024	0.082
0.024	0.024	0.082
0.024	0.306	0.2
0.024	0.024	0.047
0.024	0.059	0.094
0.024	0.024	0.035
0.024	0.118	0.094
0.024	0.024	0.318
0.024	0.071	0.259
0.024	0.059	0.376
0.035	0.024	0.223
0.024	0.035	0.071
0.024	0.059	0.082
0.106	0.27	0.106
0.024	0.024	0.141
0.035	0.024	0.024
0.035	0.024	0.024
0.035	0.529	0.071
0.024	0.647	0.071
0.024	0.024	0.047
0.024	0.024	0.047
0.024	0.035	0.059
0.024	0.024	0.094
0.024	0.024	0.129
0.024	0.165	0.024
0.024	0.035	0.106
0.024	0.294	0.024
0.024	1.564	0.27
0.024	0.035	0.235
0.024	0.024	0.094
0.035	0.035	0.153
0.024	0.024	0.024
0.024	0.035	0.035
0.024	0.024	0.024
0.024	0.423	0.035
0.024	0.024	0.024
0.024	0.047	0.059
0.024	0.047	0.024
0.024	0.024	0.035
0.024	0.024	0.094
0.141	1.07	0.235
0.024	0.094	0.212
0.024	0.059	0.106
0.035	0.024	0.212
0.047	0.024	0.035
0.024	0.071	0.024
0.024	0.024	0.071
0.024	0.141	0.129
0.024	0.024	0.176
0.024	0.071	0.141
0.024	0.024	0.188
0.024	0.106	0.129
0.035	0.67	0.223
0.024	0.047	0.118
0.024	0.059	0.129
0.024	0.106	0.259
0.024	0.541	0.047
0.024	0.188	0.082
0.024	0.694	0.071
0.024	0.564	0.212
0.035	0.024	0.024
0.024	0.024	0.082
0.024	0.035	0.106
0.024	0.447	0.082
0.024	0.623	0.059
0.106	0.024	0.071
0.024	0.4	0.024
0.024	0.564	0.024
0.082	0.282	0.071
0.024	0.541	0.024
0.059	0.47	0.2
0.035	0.365	0.2
0.024	0.306	0.024
0.024	0.024	0.129
0.024	0.047	0.282
0.024	0.024	0.024
0.118	0.082	0.188
0.024	0.024	0.118
0.024	0.4	0.129
0.059	0.294	0.071
0.024	0.024	0.024
0.024	0.176	0.059
0.024	0.071	0.4
0.024	0.071	0.024
0.024	0.412	0.423
0.024	0.423	0.788
0.024	0.024	0.306
0.024	0.882	0.047
0.024	0.024	0.153
0.024	0.047	0.165
0.024	0.929	0.153
0.024	0.024	0.223
0.024	0.318	0.318
0.024	0.035	0.188
0.024	0.024	0.071
0.024	0.035	0.059
0.024	0.47	0.024
0.106	0.929	0.035
0.024	0.517	0.035
0.024	1.211	0.094
0.024	0.635	0.047
0.024	0.035	0.047
0.024	0.365	0.082
0.024	0.67	0.059
0.059	0.024	0.071
0.024	0.024	0.024
0.024	0.024	0.165
0.024	0.412	0.082
0.024	0.024	0.141
0.024	0.035	0.153
0.024	0.176	0.071
0.035	0.4	0.564
0.024	0.035	0.024
0.024	0.035	0.094
0.094	0.035	0.024
0.024	0.024	0.223
0.024	0.118	0.165
0.024	0.129	0.365
0.035	0.024	0.082
0.035	0.024	0.2
0.035	0.071	0.094
0.024	0.024	0.024
0.024	0.024	0.282
0.082	0.388	0.223
0.035	0.024	0.141
0.047	0.118	0.035
0.024	0.047	0.082
0.024	0.223	0.024
0.024	0.059	0.188
0.024	0.024	0.141
0.024	0.035	0.141
0.024	0.035	0.459
0.035	0.035	0.659
0.035	0.059	0.024
0.024	0.082	0.059
0.035	0.024	0.412
0.024	0.024	0.235
0.047	0.811	0.059
0.035	0.024	0.035
0.024	0.494	0.188
0.024	0.024	0.082
0.024	0.047	0.035
0.024	0.024	0.024
0.024	0.024	0.188
0.024	0.764	0.024
0.082	0.047	0.035
0.035	0.024	0.059
0.024	0.024	0.024
0.024	0.024	0.035
0.024	0.564	0.047
0.024	0.024	0.082
0.024	0.024	0.294
0.024	0.024	0.024
0.024	0.388	0.071
0.024	0.024	0.447
0.024	0.024	0.035
0.047	0.024	0.024
0.024	0.071	0.024
0.024	0.035	0.282
0.024	0.623	0.024
0.024	0.035	0.118
0.035	0.106	0.106
0.024	0.024	0.024
0.129	0.47	0.035
0.024	0.024	0.024
0.024	0.024	0.071
0.047	0.024	0.035
0.024	0.2	0.106
0.024	0.024	0.094
0.024	0.223	0.024
0.035	0.024	0.024
0.024	0.024	0.2
0.024	0.024	0.141
0.024	0.106	0.024
0.024	0.141	0.165
0.024	0.047	0.035
0.035	0.071	0.024
0.024	0.118	0.106
0.024	0.388	0.047
0.035	0.67	0.071
0.024	0.024	0.047
0.059	0.329	0.024
0.024	0.024	0.024
0.024	0.024	0.047
0.024	0.388	0.106
0.024	0.024	0.035
0.024	0.035	0.27
0.035	0.165	0.024
0.035	0.082	0.035
0.024	0.035	0.024
0.024	0.035	0.024
0.024	0.024	0.024
0.035	0.024	0.024
0.024	0.024	0.423
0.024	0.024	0.035
0.024	0.106	0.047
0.071	0.106	0.024
0.024	0.165	0.082
0.024	0.235	0.2
0.024	0.024	0.176
0.024	0.059	0.071
0.024	0.024	0.129
0.024	0.118	0.024
0.024	0.024	0.035
0.035	0.165	0.024
0.035	0.035	0.047
0.035	0.341	0.129
0.024	0.318	0.071
0.024	0.247	0.059
0.024	0.024	0.035
0.024	0.024	0.071
0.024	0.094	0.047
0.024	0.259	0.035
0.024	0.318	0.024
0.024	0.47	0.024
0.024	0.129	0.129
0.035	0.059	0.165
	0.165	0.035
	0.024	0.223
	0.024	0.082
	0.223	0.247
	0.259	0.024
	0.024	0.235
	0.024	0.024
	0.035	0.388
	0.024	0.176
	0.259	0.188
	0.118	0.035
	0.024	0.024
	0.035	0.176
	0.047	0.035
	0.235	0.024
	0.024	0.024
	0.024	0.071
	0.376	0.059
	0.035	0.024
	0.024	0.024
	0.024	0.071
	0.153	0.047
	0.024	0.176
	0.035	0.024
	0.047	0.141
	0.341	0.035
	0.024	0.153
	0.141	0.024
	0.4	0.071
	0.024	0.024
	0.024	0.035
	0.388	0.059
	0.059	0.247
	0.024	0.059
	0.388	0.223
	0.024	0.082
	0.024	0.188
	0.024	0.035
	0.024	0.106
	0.024	0.047
	0.024	0.047
	0.294	0.024
	0.153	0.024
	0.024	0.035
	0.024	0.071
	0.035	0.024
	0.024	0.024
	0.024	0.035
	0.024	0.2
	0.035	0.024
	0.047	0.047
	0.024	0.165
	0.024	0.059
	0.353	0.024
	0.024	0.035
	0.059	0.024
	0.035	0.047
	0.506	0.024
	0.259	0.035
	0.694	0.176
	0.024	0.024
	0.047	0.035
	0.024	0.035
	0.024	0.024
	0.059	0.059
	0.024	0.035
	0.024	0.024
	0.047	0.035
	0.024	0.035
	0.082	0.188
	0.024	0.176
	0.024	0.176
	0.024	0.047
	0.106	0.024
	0.094	0.035
	0.506	0.129
	0.059	0.153
	0.071	0.024
	0.024	0.329
	0.894	0.188
	0.094	0.118
	0.024	0.388
	0.035	0.235
	0.035	0.059
	0.024	0.118
	0.024	0.282
	0.024	0.035
	0.235	0.024
	0.035	0.223
	0.047	0.035
	0.047	0.141
	0.024	0.858
	0.024	0.976
	0.024	0.024
	0.035	0.294
	0.047	0.118
	0.024	0.141
	0.024	0.024
	0.306	0.423
	0.47	0.024
	0.435	0.024
	0.035	0.141
	1.87	0.247
	0.47
	0.024
	0.024
	0.024
	0.094
	0.024
	0.035
	0.047
	0.035
	0.024
	0.753
	0.376
	1.094
	0.024
	0.188
	0.153
	0.67
	0.858
	0.035
	0.024
	0.035
	0.329
	0.035
	0.176
	0.024
	0.106
	0.024
	0.459
	0.024
	0.024
	0.024
	0.153
	0.024
	0.059
	0.071
	0.059
	0.129
	0.682
	0.576
	0.459
	0.176
	0.282
	0.459
	0.024
	0.588
	0.024
	0.059
	0.482
	0.106
	0.024
	0.035
	0.376
	0.024
	0.035
	0.035
	0.506
	0.294
	0.024
	0.035
	0.024
	0.035
	0.706
	0.024
	0.024
	0.024
	0.024
	0.494
	0.035
	0.047
	0.459
	0.059
	0.035
	0.153
	0.694
	0.024
	0.024
	0.047
	0.094
	0.024
	0.035
	0.024
	0.024
	0.024
	0.376
	0.118
	0.388
	0.024
	0.024
	0.176
	0.024
	0.047
	0.035
	0.035
	0.047
	0.024
	0.024
	0.024
	0.024
	0.024
	0.223
	0.541
	0.024
	0.588
	0.035
	0.024
	0.906
	0.024
	0.024
	0.564
	0.035
	0.024
	0.647
	0.024
	0.035
	0.024
	0.035
	0.024
	0.024
	0.082
	0.635
	0.024
	0.024
	0.259
	0.024
	0.035
	0.024
	0.024
	0.024
	0.024
	0.024
	0.024
	0.035
	0.024
	0.024
	0.035
	0.047
	0.024
	0.024
	0.059
	0.024
	0.412
	0.059
	0.024
	0.035
	0.024
	0.106
	0.024
	0.235
	0.035
	0.035
	0.024
	0.024
	0.035
	0.435
	0.035
	0.024
	0.047
	0.024
	0.024
	0.024
	0.024
	0.024
	0.024
	0.118
	0.024
	0.212
	0.035
	0.024
	0.024
	0.024
	0.024
	0.024
	0.2
	0.953
	0.059
	0.024
	0.024
	0.024
	0.024
	0.059
	0.035
	0.035
	0.318
	0.024
	0.035
	0.024
	0.553
	0.047
	0.858
	0.059
	0.024
	0.118
	0.153
	0.024
	0.024
	0.024
	0.024
	0.024
	0.082
	0.024
	0.024
	0.024
	0.024
	0.024
	0.024
	0.059
	0.024
	0.071
	0.188
	0.024
	0.329
	0.047
	0.024
	0.024
	0.341
	0.165
	0.094
	0.024
	0.024
	0.059
	0.059
	0.024
	0.212
	0.024
	0.353
	0.212
	0.412
	0.071
	1.446
	0.235
	0.682
	0.247
	0.623
	0.176
	0.024
	0.165
	0.082
	0.024
	0.788
	1.258
	0.4
	0.035
	0.6
	0.047
	1.247
	0.035
	0.564
	0.082
	0.035
	0.071
	0.024
	0.071
	0.153
	0.176
	0.035
	1.411
	0.753
	0.024
	0.035
	0.024
	0.517
	0.047
	0.106
	0.141
	0.035
	0.047
	0.024
	0.635
	0.024
	0.071
	0.353
	0.47
	0.459
	0.553
	0.165
	0.47
	1.164
	0.024
	0.024
	0.024
	1.27
	0.059
	0.059
	0.153
	0.082
	0.024
	0.188
	0.035
	0.035
	0.435
	0.024
	0.835
	0.024
	0.035
	0.435
	0.306
	0.024
	0.024
	0.941
	0.059
	0.459
	0.024
	0.024
	0.059
	0.141
	0.129
	0.024
	0.024
	0.894
	0.024
	0.529
	0.129
	0.024
	0.035
	0.435
	0.059
	0.141
	0.118
	0.024
	0.024
	0.376
	0.365
	0.047
	0.8
	0.024
	0.4
	0.035
	0.024
	0.047
	0.024
	0.341
	0.047
	0.764
	0.024
	0.047
	0.024
	0.035
	0.047
	0.024
	0.024
	0.694
	0.024
	0.129
	0.035
	0.024
	0.024
	0.129
	0.071
	0.024
	0.082
	0.024
	0.024
	0.024
	0.459
	0.059
	0.847
	0.223
	0.188
	0.188
	0.024
	0.035
	0.247
	0.176
	0.6
	0.024
	0.024
	0.035
	0.024
	0.024
	0.024
	0.047
	0.024
	0.024
	0.024
	0.047
	0.024
	0.047
	0.6
	0.682
	0.024
	0.035
	0.035
	0.035
	0.612
	0.071
	0.024
	0.024
	0.165
	0.024
	0.024
	0.212
	0.047
	0.024
	0.694
	0.082
	0.024
	0.024
	0.024
	0.024
	0.024
	0.376
	0.141
	0.035
	0.365
	0.094
	0.353
	0.106
	0.024
	0.024
	0.141

## Sheet: Extended Data Fig. 2d
NV	1WV	2WV
0	6	0
2	5	1
1	4	0
1	2	2
1	9	6
3	3	6
0	2	5
2	3	9
1	3	10
2	1	4
4	8	5
0	6	11
4	5	5
4	4	3
5	7	1
5	4	10
4	2	8
6	7	7
4	7	7
3	6	5
2	3	10
1	3	12
2	4	4
4	9	7
6	8	5
3	2	6
0	9	14
1	7	1
3	7	1
1	8	15
0	2	11
1	4	10
0	1	3
1	6	1
3	1	5
1	6	2
0	5	6
1	5	8
1	2	6
1	9	6
3	6	8
1	12	9
3	9	8
0	10	7
1	2	10
1	3	9
0	4	5
1	5	2
1	3	4
0	2	6
3	3	10
0	10	6
0	7	14
0	5	10
0	11	9
0	10	4
3	4	14
5	5	20
2	6	19
2	0	4
1	0	3
4	0	5
1	2	5
7	5	2
0	4	4
1	8	12
1	6	16
0	5	12
1	7	16
2	9	5
2	19	7
0	3	2
1	8	8
3	2	3
4	7	0
2	5	2
3	5	2
1	4	4
0	7	2
0	16	3
0	18	1
0	1	0
0	3	0
1	5	2
1	4	1
1	2	5
0	1	0
1	5	1
6	4	7
1	6	9
0	8	18
2	6	3
1	6	3
3	2	1
3	6	4
3	7	1
2	5	4
0	4	4
1	5	7
2	3	14
1	1	17
0	8	3
0	9	3
0	3	4
0	5	5
0	7	2
0	8	5
1	12	1
0	6	2
1	13	2
0	11	1
0	8	2
0	11	3
0	7	2
4	5	2
2	6	19
0	7	9
6	8	6
3	4	4
4	6	0
2	5	0
1	2	1
1	6	2
4	2	2
4	4	0
5	2	1
2	4	4
0	8	2
0	4	4
1	7	1
1	13
2	12
4	15
0	6
1	7
2	13
5	12
6	15
5	9
1	9
0	3
2	4
6	2
5	19
11
6
4
5
2
1
1
0
1
0
0
2
2
1
7
3
4
4
0
1
2
3
1
0
0
2
1
3
1
2
2
1
2
2
2
1
1

## Sheet: Extended Data Fig. 2h
NV	1WV	2WV
0.341	0.024	0.024
0.024	0.035	0.024
0.047	0.035	0.024
0.706	0.047	0.024
0.094	0.035	0.024
0.118	0.024	0.035
0.282	0.024	0.024
0.024	0.024	0.024
0.082	0.024	0.035
0.094	0.024	0.024
0.059	0.024	0.059
0.024	0.071	0.024
0.024	0.047	0.024
0.106	0.024	0.024
0.024	0.024	0.035
0.024	0.059	0.024
0.047	0.094	0.082
0.506	0.024	0.024
0.318	0.035	0.024
0.059	0.024	0.047
0.024	0.024	0.035
0.024	0.059	0.024
0.035	0.035	0.024
0.035	0.024	0.024
0.341	0.024	0.129
0.024	0.024	0.024
0.035	0.024	0.024
0.259	0.024	0.047
0.059	0.024	0.035
0.047	0.035	0.141
0.118	0.024	0.024
0.082	0.059	0.024
0.024	0.024	0.047
0.223	0.024	0.024
0.235	0.071	0.059
0.024	0.047	0.024
0.047	0.047	0.024
0.106	0.024	0.035
0.047	0.024	0.035
0.059	0.024	0.024
0.059	0.024	0.024
0.176	0.024	0.024
0.024	0.024	0.188
0.024	0.024	0.024
0.024	0.024	0.024
0.059	0.059	0.024
0.024	0.024	0.094
0.035	0.059	0.024
0.223	0.024	0.024
0.082	0.082	0.024
0.035	0.035	0.035
0.376	0.024	0.024
0.035	0.035	0.035
0.094	0.047	0.035
0.106	0.024	0.024
0.412	0.024	0.024
0.27	0.024	0.035
0.118	0.024	0.047
0.082	0.024	0.024
0.059	0.024	0.024
0.047	0.024	0.106
0.024	0.024	0.024
0.024	0.024	0.024
0.024	0.024	0.024
0.024	0.024	0.024
0.024	0.024	0.035
0.024	0.024	0.059
0.024	0.024	0.294
0.024	0.024	0.047
0.047	0.024	0.024
0.024	0.047	0.024
0.024	0.024	0.047
0.024	0.024	0.024
0.024	0.047	0.071
0.024	0.024	0.024
0.024	0.024	0.024
0.024	0.024	0.024
0.024	0.024	0.517
0.024	0.024	0.024
0.024	0.024	0.024
0.024	0.024	0.247
0.024	0.024	0.047
0.059	0.024	0.024
0.024	0.024	0.035
0.024	0.024	0.024
0.035	0.035	0.082
0.047	0.024	0.024
0.024	0.024	0.024
0.024	0.024	0.024
0.188	0.024	0.024
0.024	0.024	0.024
0.035	0.024	0.071
0.024	0.024	0.024
0.024	0.024	0.035
0.035	0.024	0.024
0.024	0.024	0.059
0.024	0.082	0.035
0.024	0.035	0.024
0.365	0.024	0.024
0.024	0.047	0.024
0.153	0.153	0.024
0.059	0.024	0.059
0.035	0.024	0.024
0.082	0.047	0.024
0.024	0.059	0.024
0.024	0.035	0.024
0.024	0.035	0.294
0.024	0.071	0.024
0.153	0.024	0.024
0.129	0.024	0.294
0.035	0.024	0.294
0.024	0.082	0.024
0.094	0.035	0.188
0.024	0.082	0.071
0.106	0.024	0.024
0.035	0.094	0.071
0.024	0.094	0.024
0.024	0.024	0.094
0.129	0.071	0.047
0.024	0.024	0.024
0.035	0.047	0.024
0.024	0.024	0.024
0.024	0.035	0.024
0.047	0.035	0.024
0.024	0.024	0.024
0.024	0.024	0.024
0.047	0.035	0.082
0.024	0.024	0.047
0.024	0.035	0.706
0.259	0.035	0.047
0.035	0.024	0.024
0.035	0.024	0.153
0.035	0.106	0.059
0.047	0.035	0.035
0.106	0.024	0.024
0.024	0.024	0.024
0.035	0.047	0.353
0.071	0.071	0.024
0.035	0.024	0.024
0.024	0.024	0.071
0.047	0.024	0.071
0.024	0.047	0.024
0.035	0.035	0.024
0.024	0.412	0.094
0.024	0.035	0.024
0.024	0.035	0.024
0.035	0.024	0.141
0.024	0.024	0.024
0.024	0.024	0.094
0.024	0.082	0.071
0.024	0.024	0.047
0.024	0.024	0.024
0.035	0.118	0.024
0.024	0.176	0.059
0.035	0.024	0.024
0.059	0.082	0.024
0.035	0.024	0.035
0.035	0.059	0.035
0.035	0.024	0.024
0.024	0.024	0.129
0.094	0.223	0.047
0.094	0.035	0.024
0.024	0.024	0.024
0.047	0.024	0.024
0.024	0.035	0.024
0.024	0.024	0.035
0.059	0.059	0.035
0.024	0.035	0.024
0.024	0.024	0.106
0.035	0.024	0.082
0.035	0.024	0.047
0.047	0.024	0.035
0.165	0.024	0.035
0.035	0.035	0.024
0.024	0.024	0.341
0.035	0.047	0.035
0.047	0.059	0.024
0.082	0.024	0.024
0.024	0.024	0.035
0.035	0.024	0.894
0.035	0.024	0.024
0.035	0.024	0.035
0.047	0.024	0.024
0.024	0.094	0.024
0.024	0.094	0.047
0.024	0.035	0.035
0.118	0.024	0.024
0.035	0.071	0.188
0.059	0.035	0.035
0.035	0.024	0.035
0.024	0.024	0.035
0.024	0.024	0.024
0.035	0.024	0.024
0.024	0.024	0.024
0.047	0.047	0.094
0.165	0.118	0.024
0.094	0.024	0.035
0.024	0.047	0.071
0.024	0.094	0.047
0.047	0.035	0.024
0.024	0.024	0.024
0.024	0.094	0.082
0.024	0.024	0.094
0.024	0.024	0.024
0.141	0.047	0.035
0.059	0.106	0.024
0.024	0.047	0.2
0.024	0.035	0.024
0.024	0.035	0.024
0.047	0.024	0.024
0.071	0.047	0.047
0.024	0.059	0.024
0.024	0.024	0.024
0.024	0.035	0.059
0.059	0.024	0.059
0.024	0.024	0.024
0.024	0.071	0.071
0.024	0.071	0.024
0.024	0.024	0.035
0.024	0.024	0.024
0.024	0.024	0.024
0.024	0.024	0.059
0.024	0.024	0.047
0.035	0.035	0.047
0.035	0.024	0.024
0.024	0.024	0.024
0.165	0.047	0.024
0.341	0.247	0.024
0.071	0.047	0.024
0.024	0.071	0.071
0.024	0.024	0.024
0.176	0.024	0.024
0.129	0.024	0.035
0.024	0.071	0.141
0.024	0.035	0.024
0.235	0.035	0.047
0.024	0.024	0.024
0.024	0.024	0.024
0.024	0.047	0.024
0.047	0.024	0.024
0.024	0.024	0.188
0.059	0.235	0.024
0.106	0.082	0.024
0.035	0.024	0.106
0.024	0.047	0.024
0.035	0.024	0.035
0.024	0.024	0.024
0.106	0.024	0.024
0.024	0.035	0.024
0.035	0.047	0.024
0.094	0.024	0.024
0.212	0.024	0.024
0.024	0.106	0.106
0.024	0.047	0.047
0.024	0.047	0.035
0.035	0.047	0.024
0.024	0.024	0.071
0.024	0.141	0.024
0.082	0.024	0.024
0.047	0.024	0.024
0.024	0.024	0.024
0.024	0.024	0.024
0.024	0.024	0.035
0.047	0.059	0.024
0.047	0.024	0.024
0.059	0.024	0.047
0.129	0.024	0.024
0.071	0.024	0.024
0.365	0.024	0.071
0.035	0.059	0.024
0.165	0.059	0.024
0.024	0.024	0.024
0.024	0.082	0.024
0.024	0.035	0.024
0.412	0.024	0.024
0.024	0.024	0.024
0.024	0.024	0.024
0.106	0.047	0.035
0.412	0.024	0.024
0.024	0.035	0.024
0.024	0.035	0.024
0.035	0.024	0.047
0.024	0.024	0.024
0.153	0.024	0.059
0.024	0.024	0.024
0.035	0.118	0.024
0.024	0.035	0.024
0.024	0.024	0.047
0.106	0.035	0.082
0.071	0.035	0.024
0.024	0.035	0.024
0.035	0.024	0.035
0.047	0.094	0.024
0.106	0.071	0.035
0.024	0.047	0.024
0.212	0.024	0.035
0.024	0.059	0.047
0.035	0.047	0.035
0.129	0.082	0.024
0.024	0.024	0.024
0.024	0.106	0.024
0.024	0.024	0.024
0.071	0.176	0.035
0.047	0.047	0.047
0.024	0.024	0.035
0.024	0.047	0.035
0.071	0.024	0.047
0.071	0.059	0.035
0.024	0.035	0.024
0.035	0.024	0.024
0.024	0.035	0.024
0.024	0.047	0.035
0.024	0.047	0.024
0.024	0.118	0.024
0.024	0.024	0.035
0.035	0.024	0.047
0.024	0.024	0.035
0.024	0.024	0.024
0.024	0.035	0.035
0.035	0.153	0.024
0.094	0.176	0.024
0.024	0.035	0.059
0.035	0.153	0.024
0.059	0.035	0.035
0.188	0.035	0.024
0.4	0.024	0.024
0.024	0.024	0.223
0.024	0.024	0.024
0.024	0.024	0.2
0.153	0.035	0.024
0.024	0.059	0.024
0.024	0.106	0.024
0.024	0.024	0.024
0.047	0.024	0.024
0.024	0.035	0.024
0.035	0.035	0.047
0.024	0.024	0.024
0.188	0.082	0.024
0.024	0.024	0.024
0.024	0.153	0.024
0.106	0.035	0.035
0.024	0.035	0.024
0.024	0.024	0.047
0.024	0.035	0.024
0.165	0.024	0.024
0.024	0.106	0.024
0.047	0.047	0.024
0.024	0.141	0.024
0.529	0.365	0.035
0.024	0.259	0.024
0.024	0.071	0.024
0.27	0.024	0.024
0.212	0.035	0.024
0.047	0.294	0.024
0.024	0.035	0.024
0.024	0.035	0.024
0.094	0.047	0.024
0.035	0.082	0.024
0.024	0.024	0.024
0.035	0.318	0.035
0.129	0.024	0.024
0.024	0.024	0.047
0.435	0.024	0.059
0.035	0.106	0.024
0.235	0.035	0.024
0.035	0.024	0.024
0.212	0.024	0.024
0.035	0.035	0.024
0.247	0.071	0.071
0.141	0.129	0.071
0.094	0.082	0.024
0.024	0.047	0.024
0.071	0.212	0.047
0.024	0.035	0.047
0.024	0.094	0.024
0.024	0.059	0.035
0.024	0.024	0.035
0.024	0.106	0.024
0.024	0.024	0.094
0.059	0.024	0.024
0.024	0.4	0.024
0.024	0.047	0.223
0.188	0.024	0.035
0.106	0.165	0.024
0.024	0.035	0.024
0.024	0.024	0.024
0.024	0.024	0.024
0.035	0.141	0.024
0.024	0.024	0.129
0.035	0.035	0.024
0.024	0.071	0.035
0.024	0.024	0.024
0.024	0.035	0.047
0.118	0.035	0.035
0.024	0.118	0.024
0.024	0.024	0.024
0.047	0.024	0.082
0.024	0.024	0.024
0.047	0.047	0.024
0.024	0.094	0.024
0.071	0.024	0.035
0.024	0.024	0.024
0.047	0.024	0.024
0.024	0.024	0.059
0.024	0.035	0.024
0.047	0.024	0.459
0.035	0.024	0.024
0.071	0.024	0.024
0.071	0.082	0.047
0.024	0.024	0.024
0.035	0.024	0.506
0.047	0.035	0.024
0.024	0.024	0.024
0.071	0.024	0.047
0.024	0.024	0.024
0.024	0.024	0.024
0.024	0.106	0.024
0.047	0.024	0.024
0.024	0.024	0.059
0.024	0.129	0.035
0.035	0.071	0.035
0.024	0.024	0.024
0.047	0.024	0.118
0.024	0.024	0.024
0.035	0.071	0.024
0.059	0.035	0.024
0.024	0.024	0.423
0.024	0.024	0.035
0.024	0.024	0.024
0.035	0.024	0.024
0.024	0.071	0.071
0.024	0.024	0.035
0.035	0.024	0.482
0.082	0.024	0.024
0.024	0.094	0.024
0.071	0.024	0.024
0.082	0.082	0.024
0.035	0.024	0.024
0.024	0.035	0.082
0.071	0.024	0.035
0.024	0.024	0.024
0.024	0.024	0.024
0.024	0.024	0.094
0.059	0.024	0.024
0.024	0.024	0.024
0.035	0.024	0.024
0.059	0.024	0.024
0.212	0.047	0.024
0.024	0.024	0.27
0.024	0.024	0.024
0.024	0.024	0.024
0.035	0.047	0.247
0.024	0.024	0.047
0.035	0.047	0.106
0.047	0.047	0.024
0.035	0.024	0.024
0.024	0.035	0.047
0.094	0.024	0.071
0.165	0.024	0.094
0.047	0.082	0.024
0.024	0.024	0.165
0.059	0.024	0.024
0.024	0.035	0.035
0.047	0.024	0.059
0.035	0.024	0.024
0.094	0.024	0.259
0.071	0.024	0.024
0.035	0.024	0.047
0.024	0.024	0.071
0.024	0.024	0.024
0.153	0.024	0.071
0.024	0.035	0.247
0.024	0.035	0.024
0.035	0.035	0.118
0.024	0.024	0.094
0.024	0.024	0.094
0.024	0.024	0.024
0.082	0.035	0.024
0.035	0.035	0.153
0.047	0.024	0.094
0.024	0.024	0.082
0.024	0.024	0.035
0.035	0.024	0.024
0.024	0.024	0.024
0.094	0.059	0.024
0.024	0.024	0.047
0.059	0.024	0.024
0.024	0.035	0.059
0.024	0.035	0.024
0.129	0.024	0.024
0.059	0.024	0.047
0.024	0.024	0.024
0.106	0.024	0.247
0.176	0.024	0.423
0.035	0.024	0.035
0.024	0.024	0.024
0.047	0.024	0.024
0.082	0.024	0.035
0.024	0.024	0.071
0.082	0.024	0.024
0.024	0.024	0.024
0.024	0.024	0.024
0.047	0.024	0.024
0.024	0.024	0.024
0.024	0.082	0.024
0.024	0.024	0.024
0.153	0.129	0.353
0.024	0.082	0.035
0.035	0.082	0.024
0.035	0.024	0.059
0.282	0.024	0.024
0.2	0.106	0.024
0.024	0.212	0.035
0.024	0.094	0.024
0.024	0.024	0.024
0.024	0.024	0.024
0.035	0.047	0.094
0.024	0.047	0.024
0.024	0.035	0.094
0.024	0.106	0.024
0.024	0.071	0.024
0.024	0.047	0.024
0.035	0.047	0.024
0.024	0.071	0.082
0.035	0.106	0.035
0.024	0.024	0.141
0.024	0.024	0.024
0.024	0.024	0.024
0.024	0.024	0.082
0.047	0.035	0.024
0.035	0.035	0.024
0.024	0.035	0.035
0.071	0.024	0.024
0.059	0.047	0.035
0.035	0.129	0.024
0.035	0.035	0.024
0.024	0.082	0.024
0.024	0.129	0.024
0.165	0.035	0.024
0.024	0.024	0.024
0.024	0.071	0.035
0.024	0.024	0.024
0.024	0.024	0.024
0.024	0.035	0.024
0.024	0.035	0.024
0.082	0.047	0.024
0.024	0.024	0.024
0.024	0.059	0.024
0.024	0.024	0.024
0.024	0.024	0.024
0.024	0.024	0.024
0.059	0.035	0.024
0.047	0.059	0.024
0.024	0.082	0.035
0.024	0.024	0.024
0.082	0.024	0.024
0.024	0.035	0.024
0.024	0.024	0.024
0.024	0.024	0.024
0.035	0.024	0.035
0.024	0.047	0.024
0.059	0.059	0.035
0.024	0.118	0.024
0.024	0.024	0.024
0.035	0.024	0.024
0.035	0.024	0.035
0.035	0.024	0.024
0.047	0.024	0.024
0.035	0.047	0.024
0.047	0.024	0.024
0.024	0.024	0.024
0.024	0.024	0.024
0.024	0.024	0.024
0.024	0.024	0.024
0.024	0.024	0.024
0.047	0.024	0.024
0.024	0.024	0.024
0.024	0.024	0.024
0.024	0.024	0.047
0.059	0.035	0.024
0.024	0.035	0.024
0.035	0.024	0.035
0.024	0.024	0.024
0.118	0.024	0.024
0.024	0.035	0.024
0.024	0.035	0.024
0.024	0.024	0.024
0.024	0.024	0.024
0.024	0.035	0.047
0.035	0.024	0.024
0.024	0.024	0.035
0.035	0.024	0.047
0.024	0.024	0.082
0.2	0.035	0.024
0.024	0.024	0.024
0.035	0.024	0.024
0.024	0.024	0.024
0.047	0.071	0.024
0.024	0.024	0.035
0.071	0.059	0.212
0.024	0.047	0.024
0.024	0.024	0.035
0.035	0.035	0.024
0.024	0.035	0.024
0.47	0.024	0.024
0.024	0.024	0.024
0.094	0.024	0.024
0.024	0.035	0.047
0.024	0.035	0.024
0.024	0.024	0.024
0.024	0.024	0.024
0.059	0.024	0.035
0.035	0.024	0.024
0.024	0.035
0.024	0.035
0.024	0.024
0.024	0.024
0.047	0.035
0.024	0.035
0.082	0.035
0.024	0.024
0.035	0.047
0.024	0.024
0.024	0.035
0.024	0.024
0.059	0.024
0.024	0.024
0.035	0.118
0.024	0.024
0.024	0.024
0.035	0.024
0.259	0.024
0.035	0.024
0.035	0.094
0.024	0.024
0.035	0.024
0.024	0.024
0.059	0.024
0.024	0.024
0.024	0.024
0.024	0.024
0.024	0.024
0.024	0.035
0.024	0.024
0.153	0.024
0.059	0.047
0.024	0.024
0.118	0.024
0.024	0.024
0.024	0.024
0.024	0.059
0.035	0.024
0.059	0.024
0.094	0.024
0.024	0.024
	0.024
	0.024
	0.024
	0.035
	0.024
	0.024
	0.024
	0.035
	0.035
	0.024
	0.024
	0.059
	0.024
	0.024
	0.059
	0.024
	0.141
	0.024
	0.071
	0.024
	0.024
	0.024
	0.024
	0.024
	0.047
	0.024
	0.024
	0.024
	0.024
	0.024
	0.047
	0.024
	0.024
	0.047
	0.059
	0.27
	0.071
	0.024
	0.024
	0.318
	0.024
	0.035
	0.035
	0.024
	0.024
	0.035
	0.071
	0.035
	0.024
	0.047
	0.059
	0.024
	0.024
	0.047
	0.024
	0.024
	0.024
	0.024
	0.024
	0.106
	0.024
	0.024
	0.024
	0.047
	0.094
	0.024
	0.024
	0.024
	0.024
	0.024
	0.024
	0.024
	0.094
	0.024
	0.024
	0.024
	0.024
	0.059
	0.035
	0.024
	0.024
	0.035
	0.024
	0.047
	0.024
	0.024
	0.024
	0.035
	0.024
	0.024
	0.024
	0.188
	0.024
	0.024
	0.024
	0.047
	0.024
	0.024
	0.024
	0.024
	0.035
	0.047
	0.024
	0.035
	0.024
	0.024
	0.024
	0.024
	0.024
	0.035
	0.024
	0.024
	0.035
	0.024
	0.024
	0.035
	0.024
	0.024
	0.024
	0.024
	0.024
	0.024
	0.141
	0.035
	0.047
	0.024
	0.024
	0.024
	0.024
	0.024
	0.035
	0.024
	0.047
	0.024
	0.024
	0.024
	0.024
	0.024
	0.024
	0.024
	0.024
	0.024
	0.024
	0.024
	0.059
	0.035
	0.024
	0.047
	0.024
	0.035
	0.035
	0.024
	0.024
	0.047
	0.024
	0.282
	0.024
	0.024
	0.024
	0.024
	0.024
	0.024
	0.024
	0.024
	0.024
	0.024
	0.035
	0.024
	0.024
	0.024
	0.047
	0.024
	0.047
	0.024
	0.024
	0.024
	0.024
	0.153
	0.024
	0.176
	0.024
	0.082
	0.024
	0.024

## Sheet: Extended Data Fig. 2i
NV	1WV	2WV
2	2	0
1	2	0
3	2	3
4	5	4
4	3	5
2	7	3
16	4	3
7	1	2
14	3	4
6	3	1
1	4	4
0	2	1
1	2	2
0	9	1
0	11	3
0	7	0
2	2	2
0	2	6
3	9	3
3	4	8
4	12	1
4	4	0
2	2	0
5	11	6
2	8	5
1	3	2
2	14	6
2	20	0
3	12	3
9	7	3
7	22	1
13	22	0
7	19	0
15	7	2
21	6	8
2	0	13
2	5	6
1	9	6
3	5	8
0	14	3
2	15	11
2	4	16
18	6	3
8	3	10
6	4	6
5	2	5
2	0	17
0	0	7
0	3	2
1	2	10
3	0	7
0	6	8
2	5	4
2	7	5
3	7	0
4	2	3
4	7	2
4	14	4
2	8	2
12	12	6
1	3	7
3	12	2
3	2	1
7	5	10
8	1	3
9	0	14
6	1	10
9	0	2
7	1	6
4	1	7
1	3	1
7	0	6
3	2	12
7	5	4
12	3	19
4	3	2
3	4	0
7	5	8
8	4	12
5	4	9
6	2	8
6	2	7
6	1	9
7	7	4
1	2	5
4	5	3
6	4	2
6	0	5
5	0	7
8	0	2
1	0	17
0	2	6
1	0	20
0	0	6
1	17	11
1	2	3
1	5	2
1	2	4
1	5	5
3	12	5
1	14	1
0	1	4
2	5	5
3	1	2
0	0	3
0	4	8
0	11	1
0	9	0
0	3	2
1	1	0
4	3	1
8	2	1
3	5	2
3	8	3
3	3	1
6	1	2
3	4	1
2	0	0
6	0	6
1	1	0
1	1	0
6	0	1
6	5	1
10	7	1
13	4	0
4	8	6
2	4
0	16
0	10
0	7
0	5
0	8
3	4
2	17
7	19
1	5
0	0
0	2
0	3
0	1
0	0
0	6
0	3
1	1
1	4
3	3
4	0
4	13
3
8
10
7
5
13
3
5
9
8
1
4
6
5
15
