# Supplementary material for: Cold-induced Arabidopsis FRIGIDA nuclear condensates for FLC repression
Source: Nature. 2021 Nov 3;599(7886):657–61. doi: 10.1038/s41586-021-04062-5 (PMC8612926; doi:10.1038/s41586-021-04062-5)
Supplement: Supplementary file 13 — Source Data Extended Data Fig. 3 [file 41586_2021_4062_MOESM13_ESM.xlsx]

## Sheet: Extended Data Fig. 3b
FRI	FRL1	FRL1+FRI
0.183	undetectable	0.022
0.032		0.032
0.022		0.054
0.022		0.022
0.032		0.022
0.022		0.054
0.022		1.228
0.28		1.648
0.495		0.043
0.022		0.032
0.205		0.355
0.022		0.022
0.022		0.032
0.043		0.022
0.442		0.043
0.022		0.075
0.032		0.054
0.022		0.022
0.022		0.129
0.022		0.269
0.022		0.065
0.075		0.108
0.269		0.237
0.022		0.022
0.022		0.172
0.022		0.022
0.022		0.442
0.022		0.635
0.022		0.205
0.022		0.022
0.022		0.022
0.022		0.022
0.237		0.022
0.032		0.032
0.032		0.032
0.022		0.022
0.032		0.14
0.022		0.086
0.022		0.022
0.118		0.032
0.022		0.032
0.28		0.043
0.022		0.022
0.022		0.022
0.022		0.679
0.097		0.355
0.162		0.022
0.022		0.022
0.032		0.043
0.032		0.022
0.032		0.065
0.022		0.022
0.022		0.022
0.097		0.485
0.022		0.129
0.022		0.022
0.022		0.022
0.043		0.248
0.259		0.032
0.022		0.495
0.022		0.689
0.043		0.043
0.022		0.054
0.022		0.237
0.086		0.022
0.022		0.14
0.022		0.065
0.022		0.075
0.022		0.485
0.022		0.032
0.022		0.043
0.097		0.032
0.022		0.022
0.022		0.14
0.022		0.022
0.355		0.065
0.032		0.054
0.022		0.065
0.022		1.282
0.022		0.022
0.032		0.776
0.022		0.022
0.183		0.032
0.032		0.237
0.022		0.022
0.022		0.022
0.022		0.032
0.022		0.28
0.022		0.075
0.022		0.054
0.022		0.065
0.043		0.022
0.022		0.506
0.022		0.022
0.065		0.032
0.022		0.582
0.043		0.022
0.032		0.237
0.022		0.032
0.032		0.022
0.032		0.043
0.172		0.517
0.022		0.086
0.022		0.086
0.032		0.474
0.022		0.474
0.054		0.086
0.635		0.172
0.022		0.054
0.022		0.065
0.032		0.56
0.108		0.129
0.043		0.14
0.022		0.054
0.075		0.022
0.054		0.032
0.022		0.032
0.075		0.14
0.043		1.099
0.054		0.022
0.043		0.075
0.118		0.022
0.022		0.086
0.022		0.022
0.022		0.075
0.054		0.022
0.022		0.851
0.022		0.291
0.032		0.237
0.043		0.42
0.032		0.108
0.022		0.022
0.157		0.022
0.079		0.075
0.029		0.291
1.189		0.032
0.118		0.463
0.049		0.345
1.13		0.032
0.147		0.022
0.236		0.022
0.059		0.151
0.246		0.022
0.029		0.022
2.329		0.851
0.059		0.98
0.049		0.022
0.246		0.043
0.265		0.022
0.147		0.151
0.216		0.022
0.128		0.075
0.069		0.022
1.228		0.474
0.314		0.054
0.029		0.022
0.039		0.689
0.029		0.183
0.236		0.302
0.128		0.054
0.187		0.043
2.054		0.022
0.197		0.032
0.668		0.463
0.049		0.539
0.029		0.032
0.639		0.022
0.167		0.022
0.452		0.302
0.098		0.495
0.187		0.022
0.049		0.022
0.029		0.582
0.039		0.517
0.128		0.022
0.069		0.022
1.12		0.097
0.039		0.129
0.069		0.345
0.029		0.075
0.059		0.022
0.029		1.002
0.039		1.185
0.138		0.022
0.098		0.054
0.364		0.022
0.029		0.022
0.285		0.032
0.226		0.065
0.029		0.032
0.167		0.022
0.197		0.043
0.049		1.174
0.138		0.022
0.088		0.022
0.521		0.022
0.314		0.022
1.317		0.28
0.029		0.377
0.029		0.248
0.029		0.043
0.049		0.776
0.167		0.603
0.029		0.032
		0.022
		1.056
		0.151
		0.022
		0.657
		0.022
		1.788
		0.022
		0.022
		2.553
		0.086
		0.646
		0.022
		0.043
		0.172
		0.075
		0.118
		0.022
		0.032
		0.054
		0.032
		0.022
		0.689
		0.549
		0.032
		0.022
		0.162
		0.032
		0.032
		0.032
		0.452
		0.054
		0.388
		0.097
		0.118
		0.032
		0.022
		0.032
		0.431
		0.022
		0.022
		0.022
		0.065
		0.075
		0.022
		0.043
		0.022
		0.032
		0.054
		0.054
		0.022
		0.022
		0.054
		0.032
		0.205
		0.022
		0.032
		0.28
		0.043
		0.657
		0.022
		0.022
		0.032
		0.022
		0.022
		0.032
		0.28
		0.108
		0.075
		0.302
		0.022
		0.291
		0.506
		0.215
		1.389
		0.108
		0.022
		0.022
		0.032
		0.022
		0.022
		0.226
		0.118
		0.14
		0.022
		0.075
		0.032
		1.034
		0.075
		0.043
		0.022
		0.022
		0.054
		0.668
		0.022
		0.097
		0.022
		0.603
		0.022
		0.022
		0.022
		0.043
		0.302
		0.054
		0.302
		0.054
		0.022
		0.043
		0.022
		0.075
		0.162
		0.819
		0.086
		0.625
		0.355
		0.237

## Sheet: Extended Data Fig. 3c
FRI	FRL1	FRI+FRL1
10	0	18
18	0	12
17	0	23
11	0	6
9	0	15
13	0	27
13	0	7
6	0	15
5	0	26
30	0	26
9	0	6
39	0	23
9	0	15
6	0	19
9	0	17
	0	15
		6
		15
		23
		6

## Sheet: Extended Data Fig. 3e
WT-NV	WT-1WV	frl1-1-NV	frl1-1-1WV	flx-2-NV	flx-2-1WV	suf4-NV	suf4-1WV
0.024	0.165	0.024	0.022	0.024	0.4	0.024	0.024
0.024	0.024	0.024	0.022	0.035	0.035	0.024	0.141
0.024	0.259	0.024	0.022	0.024	0.129	0.024	0.024
0.024	0.024	0.024	0.022	0.024	0.153	0.024	0.024
0.024	0.447	0.035	0.022	0.071	0.024	0.024	0.035
0.024	0.329	0.024	0.022	0.024	0.188	0.024	0.035
0.024	0.212	0.024	0.022	0.024	0.024	0.024	0.024
0.024	0.035	0.047	0.032	0.047	0.024	0.024	0.024
0.024	0.541	0.024	0.043	0.67	0.024	0.024	0.035
0.024	0.4	0.024	0.043	0.024	0.024	0.024	0.024
0.024	0.035	0.024	0.022	0.035	0.635	0.024	0.024
0.024	0.188	0.024	0.022	0.035	0.176	0.024	0.071
0.024	0.024	0.024	0.022	0.024	0.035	0.024	0.035
0.024	0.035	0.024	0.043	0.024	0.306	0.024	0.094
0.024	0.235	0.024	0.022	0.024	0.024	0.024	0.024
0.024	0.024	0.035	0.022	0.035	0.435	0.024	0.024
0.024	0.223	0.024	0.022	0.024	0.529	0.024	0.024
0.024	0.024	0.024	0.032	0.024	0.564	0.024	0.024
0.024	0.024	0.035	0.024	0.024	0.459	0.024	0.024
0.024	0.024	0.035	0.024	0.024	0.529	0.024	0.024
0.024	0.059	0.024	0.024	0.024	0.024	0.024	0.024
0.024	0.176	0.035	0.024	0.024	0.67	0.035	0.024
0.024	0.059	0.024	0.035	0.024	0.024	0.047	0.024
0.024	0.024	0.024	0.059	0.024	0.035	0.035	0.024
0.024	0.423	0.024	0.035	0.035	0.024	0.024	0.024
0.024	0.024	0.024	0.024	0.024	0.035	0.024	0.024
0.024	0.376	0.024	0.024	0.024	0.376	0.024	0.024
0.024	0.024	0.024	0.024	0.024	0.024	0.035	0.024
0.024	0.035	0.024	0.024	0.024	0.141	0.024	0.024
0.024	0.024	0.024	0.024	0.024	0.024	0.024	0.059
0.024	0.047	0.024	0.024	0.024	0.024	0.024	0.035
0.024	0.071	0.035	0.024	0.035	0.47	0.024	0.024
0.024	0.024	0.024	0.024	0.024	0.024	0.024	0.035
0.035	0.4	0.024	0.024	0.035	0.235	0.024	0.024
0.024	0.247	0.024	0.024	0.024	0.153	0.024	0.024
0.024	0.024	0.035	0.024	0.024	0.024	0.024	0.024
0.035	0.024	0.024	0.024	0.047	0.035	0.024	0.024
0.024	0.294	0.024	0.047	0.024	0.365	0.024	0.188
0.024	0.376	0.024	0.024	0.024	0.071	0.024	0.024
0.024	0.024	0.024	0.024	0.447	0.024	0.024	0.223
0.024	0.329	0.024	0.024	0.024	0.024	0.035	0.047
0.024	0.071	0.024	0.024	0.035	0.741	0.024	0.024
0.024	0.024	0.024	0.024	0.024	0.447	0.024	0.459
0.024	0.071	0.024	0.024	0.024	0.847	0.047	0.024
0.024	0.259	0.024	0.035	0.035	0.024	0.024	0.024
0.024	0.024	0.024	0.024	0.024	0.906	0.024	0.024
0.024	0.024	0.024	0.024	0.024	0.024	0.035	0.024
0.035	0.035	0.024	0.035	0.024	0.047	0.035	0.024
0.024	0.294	0.094	0.024	0.024	0.024	0.024	0.024
0.024	0.282	0.024	0.047	0.024	0.435	0.024	0.024
0.024	0.024	0.024	0.047	0.024	0.035	0.024	0.024
0.024	0.047	0.024	0.024	0.024	0.024	0.035	0.024
0.035	0.024	0.024	0.024	0.024	0.188	0.035	0.024
0.024	0.353	0.024	0.024	0.024	0.035	0.024	0.024
0.024	0.024	0.024	0.024	0.035	0.235	0.024	0.024
0.024	0.035	0.024	0.024	0.047	0.024	0.035	0.024
0.024	0.024	0.024	0.024	0.035	0.024	0.024	0.024
0.024	0.118	0.024	0.024	0.024	0.118	0.024	0.059
0.024	0.141	0.024	0.047	0.035	0.024	0.035	0.024
0.024	0.047	0.024	0.024	0.024	0.024	0.047	0.024
0.024	0.071	0.024	0.024	0.024	0.024	0.024	0.024
0.024	0.035	0.024	0.024	0.024	0.129	0.024	0.024
0.035	0.235	0.024	0.024	0.024	0.094	0.035	0.024
0.024	0.165	0.024	0.024	0.024	0.059	0.024	0.071
0.024	0.035	0.024	0.024	0.024	0.035	0.024	0.024
0.024	0.035	0.024	0.024	0.024	0.024	0.024	0.024
0.024	0.024	0.024	0.024	0.024	0.024	0.024	0.024
0.024	0.024	0.024	0.024	0.024	0.212	0.024	0.024
0.024	0.423	0.024	0.024	0.035	0.024	0.024	0.024
0.024	0.035	0.024	0.024	0.024	0.024	0.024	0.024
0.024	0.024	0.024	0.047	0.024	0.024	0.024	0.024
0.024	0.024	0.024	0.035	0.024	0.024	0.024	0.035
0.024	0.047	0.024	0.024	0.024	0.024	0.024	0.024
0.024	0.047	0.024	0.024	0.059	0.024	0.024	0.024
0.024	0.259	0.024	0.024	0.024	0.106	0.024	0.024
0.047	0.106	0.024	0.024	0.024	0.024	0.024	0.024
0.035	0.035	0.024	0.024	0.024	0.024	0.035	0.024
0.024	0.223	0.024	0.024	0.024	0.035	0.024	0.024
0.024	0.106	0.024	0.024	0.024	0.024	0.024	0.024
0.024	0.459	0.024	0.024	0.024	0.024	0.024	0.024
0.024	0.094	0.024	0.024	0.024	0.188	0.024	0.024
0.024	0.035	0.024	0.024	0.024	0.024	0.024	0.024
0.024	0.2	0.024	0.035	0.024	0.2	0.024	0.024
0.024	0.118	0.024	0.024	0.024	0.035	0.024	0.024
0.047	0.059	0.024	0.024	0.024	0.024	0.024	0.047
0.047	0.035	0.024	0.024	0.024	0.035	0.024	0.024
0.024	0.024	0.024	0.024	0.024	0.024	0.024	0.024
0.024	0.047	0.024	0.047	0.024	0.118	0.024	0.024
0.035	0.035	0.024	0.024	0.024	0.047	0.024	0.035
0.024	0.035	0.024	0.047	0.024	0.024	0.024	0.024
0.024	0.376	0.024	0.024	0.024	0.024	0.024	0.024
0.024	0.129	0.024	0.024	0.024	0.024	0.024	0.024
0.024	0.035	0.024	0.024	0.024	0.024	0.024	0.035
0.024	0.176	0.024	0.024	0.024	0.071	0.035	0.024
0.024	0.047	0.024	0.024	0.035	0.024	0.024	0.024
0.024	0.024	0.024	0.024	0.024	0.212	0.024	0.035
0.024	0.024	0.024	0.024	0.024	0.024	0.024	0.024
0.024	0.024	0.024	0.024	0.024	0.035	0.024	0.024
0.024	0.024	0.024	0.024	0.024	0.035	0.024	0.024
0.024	0.529	0.024	0.024	0.024	0.753	0.024	0.024
0.024	0.071	0.024	0.035	0.035	0.153	0.024	0.082
0.024	0.306	0.035	0.024	0.035	0.024	0.024	0.047
0.024	0.024	0.024	0.024	0.024	0.024	0.024	0.024
0.024	0.212	0.024	0.032	0.024	0.024	0.024	0.024
0.024	0.129	0.024	0.022	0.024	0.071	0.024	0.047
0.024	0.035	0.024	0.022	0.024	0.541	0.024	0.071
0.024	0.094	0.024	0.022	0.071	0.835	0.024	0.024
0.024	0.2	0.024	0.032	0.024	0.024	0.024	0.024
0.024	0.024	0.024	0.043	0.047	0.024	0.024	0.024
0.024	0.059	0.024	0.022	0.153	0.024	0.024	0.024
0.024	0.035	0.024	0.024	0.024	0.024	0.024	0.024
0.024	0.212	0.024	0.024	0.024	0.047	0.024	0.024
0.024	0.082	0.024	0.047	0.024	0.953	0.024	0.024
0.024	0.024	0.035	0.024	0.024	0.588	0.024	0.035
0.035	0.082	0.024	0.059	0.071	1.117	0.035	0.024
0.024	0.282	0.024	0.035	0.129	0.024	0.024	0.024
0.047	0.024	0.024	0.024	0.024	0.223	0.024	0.024
0.035	0.035	0.071	0.024	0.082	0.094	0.27	0.035
0.024	0.024	0.071	0.024	0.024	0.047	0.024	0.024
0.035	0.024	0.024	0.024	0.094	0.024	0.106	0.024
0.024	0.024	0.024	0.024	0.024	0.024	0.024	0.024
0.024	0.059	0.047	0.024	0.024	0.835	0.024	0.024
0.024	0.165	0.024	0.024	0.259	0.071	0.035	0.024
0.024	0.082	0.024	0.024	0.024	0.024	0.047	0.024
0.024	0.024	0.024	0.024	0.024	0.035	0.035	0.024
0.035	0.024	0.024	0.024	0.024	0.024	0.024	0.024
0.071	0.2	0.024	0.024	0.024	0.024	0.024	0.024
0.024	0.024	0.024	0.024	0.024	0.071	0.024	0.024
0.059	0.141	0.024	0.024	0.024	0.024	0.035	0.024
0.024	0.024	0.024	0.024	0.024	0.318	0.024	0.024
0.024	0.035	0.035	0.024	0.024	0.024	0.024	0.024
0.024	0.035	0.024	0.024	0.059	0.024	0.024	0.035
0.024	0.024	0.024	0.024	0.141	0.024	0.024	0.024
0.024	0.082	0.024	0.047	0.024	0.165	0.024	0.024
0.024	0.035	0.035	0.024	0.024	0.024	0.024	0.024
0.106	0.247	0.047	0.024	0.247	0.024	0.035	0.024
0.024	0.024	0.024	0.024	0.024	0.047	0.024	0.024
0.165	0.118	0.024	0.024	0.024	0.353	0.024	0.024
0.024	0.024	0.035	0.024	0.035	0.082	0.024	0.024
0.024	0.024	0.024	0.024	0.024	0.27	0.024	0.024
0.047	0.106	0.024	0.024	0.059	0.082	0.024	0.024
0.024	0.024	0.024	0.024	0.024	1.211	0.024	0.024
0.035	0.024	0.024	0.024	0.024	0.423	0.047	0.024
0.059	0.035	0.024	0.024	0.024	0.176	0.035	0.035
0.094	0.024	0.024	0.024	0.047	1.011	0.024	0.024
0.047	0.024	0.024	0.024	0.024	0.059	0.024	0.047
0.024	0.024	0.024	0.035	0.024	0.223	0.024	0.024
0.035	0.024	0.024	0.024	0.024	0.129	0.024	0.035
0.059	0.047	0.024	0.024	0.024	0.941	0.035	0.024
0.082	0.024	0.024	0.024	0.082	0.035	0.024	0.035
0.024	0.035	0.024	0.024	0.024	0.082	0.024	0.024
0.024	0.024	0.024	0.024	0.024	0.059	0.024	0.024
0.024	0.024	0.024	0.024	0.024	0.353	0.047	0.024
0.024	0.118	0.024	0.024	0.024	0.341	0.024	0.035
0.035	0.024	0.035	0.024	0.024	0.141	0.024	0.024
0.024	0.47	0.024	0.024	0.024	1.117	0.024	0.024
0.071	0.024	0.024	0.024	0.024	0.024	0.024	0.024
0.106	0.047	0.024	0.024	0.024	0.024	0.035	0.024
0.035	0.682	0.024	0.024	0.024	0.024	0.024	0.024
0.024	0.024		0.024	0.024	0.047	0.024	0.024
0.024	0.024		0.035	0.047	0.024	0.024	0.318
0.024	0.024		0.024	0.024	0.024	0.024	0.035
0.035	0.176		0.024	0.047	0.106	0.024	0.024
0.024	0.071		0.024	0.024	0.024	0.024	0.024
0.059	0.024		0.024	0.035	0.035	0.035	0.024
0.024	0.106		0.024	0.024	0.071	0.035	0.047
0.024	0.024		0.024	0.082	0.035	0.024	0.024
0.024	0.024		0.024	0.035	0.024	0.024	0.024
0.035	0.035		0.024	0.024	0.024	0.024	0.024
0.059	0.141		0.024	0.024	0.024	0.024	0.035
0.024	0.318		0.035	0.035	0.024	0.024	0.024
0.094	0.024		0.024	0.047	0.024	0.024	0.035
0.024	0.094		0.024	0.247	0.024	0.024	0.024
0.024	0.071		0.024	0.024	0.024	0.035	0.047
0.024	0.024		0.024	0.024	0.024	0.035	0.188
0.024	0.024		0.024	0.035	0.047	0.024	0.024
0.024	0.306		0.024	0.035	0.024	0.024	0.024
0.024	0.024		0.024	0.035	0.035	0.024	0.024
0.024	0.059		0.024	0.024	0.059	0.024	0.024
0.024	0.024		0.024	0.035	0.024	0.024	0.047
0.024	0.118		0.024	0.024	0.024	0.024	0.082
0.024	0.024		0.024	0.024	0.035	0.024	0.047
0.024	0.071		0.035	0.035	0.024	0.024	0.024
0.024	0.059		0.024	0.024	0.024	0.024	0.024
0.035	0.024		0.024	0.024	0.024	0.024	0.129
0.024	0.035		0.024	0.024	0.541	0.024	0.082
0.024	0.059		0.024	0.059	0.024	0.024	0.094
0.106	0.27		0.024	0.047	0.024	0.024	0.071
0.024	0.024		0.024	0.035	0.353	0.024	0.035
0.035	0.024		0.024	0.024	0.024	0.024	0.035
0.035	0.024		0.024	0.024	0.024	0.024	0.059
0.035	0.529		0.024	1.07	0.024	0.024	0.024
0.024	0.647		0.024	0.106	0.035	0.024	0.247
0.024	0.024		0.047	0.024	0.024	0.024	0.141
0.024	0.024		0.024	0.024	0.024	0.024	0.188
0.024	0.035		0.035	0.035	0.024	0.035	0.118
0.024	0.024		0.024	0.024	0.024	0.024	0.047
0.024	0.024		0.153	0.082	0.024	0.024	0.024
0.024	0.165		0.024	0.035	0.024	0.024	0.024
0.024	0.035		0.071	0.071	0.024	0.024	0.094
0.024	0.294		0.223	0.024	0.071	0.024	0.035
0.024	1.564		0.353	0.059	0.024	0.024	0.153
0.024	0.035		0.035	0.035	0.024	0.024	0.118
0.024	0.024		0.024	0.024	0.024	0.024	0.365
0.035	0.035		0.071	0.024	0.27	0.059	0.176
0.024	0.024		0.024	0.024	0.024	0.035	0.153
0.024	0.035		0.024	0.024	0.118	0.024	0.024
0.024	0.024		0.035	0.024	0.024	0.024	0.423
0.024	0.423		0.047	0.024	0.059	0.024	0.059
0.024	0.024		0.024	0.024	0.235	0.024	0.094
0.024	0.047		0.024	0.024	0.024	0.024	0.035
0.024	0.047		0.024	0.024	0.071	0.024	0.082
0.024	0.024		0.024	0.035	0.024	0.024	0.024
0.024	0.024		0.165	0.847	0.106	0.024	0.176
0.141	1.07		0.024	0.024	0.047	0.024	0.024
0.024	0.094		0.024	0.024	0.024	0.024	0.035
0.024	0.059		0.024	0.106	0.024	0.059	0.047
0.035	0.024		0.024	0.024	0.024	0.024	0.024
0.047	0.024		0.024	0.024	0.764	0.024	0.118
0.024	0.071		0.024	0.024	0.024	0.024	0.059
0.024	0.024		0.059	0.341	0.024	0.024	0.047
0.024	0.141		0.024	0.576	0.024	0.024	0.024
0.024	0.024		0.024	0.024	0.27	0.024	0.024
0.024	0.071		0.024	0.024	0.035	0.024	0.024
0.024	0.024		0.024	0.024	0.035	0.024	0.212
0.024	0.106		0.024	0.024	0.024	0.024	0.071
0.035	0.67		0.024	0.024	0.165	0.024	0.059
0.024	0.047		0.024	0.024	0.024	0.024	0.024
0.024	0.059		0.024	0.024	0.071	0.024	0.435
0.024	0.106		0.024	0.024	0.118	0.024	0.024
0.024	0.541		0.035	0.035	0.024	0.024	0.024
0.024	0.188		0.047	0.024	0.024	0.035	0.059
0.024	0.694		0.035	0.024	0.024	0.024	0.024
0.024	0.564		0.035	0.024	0.059	0.024	0.024
0.035	0.024		0.024	0.024	0.024	0.035	0.024
0.024	0.024		0.024	0.024	0.024	0.024	0.024
0.024	0.035		0.047	0.035	0.024	0.024	0.024
0.024	0.447		0.024	0.024	0.4	0.024	0.024
0.024	0.623		0.024	0.024	0.035	0.024	0.035
0.106	0.024		0.024	0.024	0.059	0.024	0.024
0.024	0.4		0.024	0.024	0.153	0.024	0.129
0.024	0.564		0.024	0.024	0.071	0.024	0.024
0.082	0.282		0.024	0.259	0.259	0.024	0.106
0.024	0.541		0.059	0.388	0.035	0.024	0.024
0.059	0.47		0.024	0.024	0.129	0.024	0.024
0.035	0.365		0.024	0.165	0.047	0.024	0.024
0.024	0.306		0.024	0.024	0.024	0.024	0.024
0.024	0.024		0.059	0.024	0.388	0.024	0.024
0.024	0.047		0.024	0.024	0.024	0.024	0.071
0.024	0.024		0.024	0.024	0.035	0.024	0.024
0.118	0.082		0.035	0.024	0.024	0.024	0.024
0.024	0.024		0.024	0.024	0.094	0.024	0.024
0.024	0.4		0.024	0.047	0.024	0.024	0.118
0.059	0.294		0.024	0.024	0.024	0.035	0.235
0.024	0.024		0.024	0.035	0.024	0.024	0.035
0.024	0.176		0.035	0.024	0.024	0.024	0.094
0.024	0.071		0.024	0.035	0.082	0.024	0.047
0.024	0.071		0.024	0.035	0.024	0.024	0.118
0.024	0.412		0.024	0.024	0.129	0.024	0.024
0.024	0.423		0.024	0.024	0.047	0.024	0.035
0.024	0.024		0.024	0.024	0.024	0.024	0.035
0.024	0.882		0.071	0.024	0.024	0.024	0.165
0.024	0.024		0.035	0.024	0.118	0.024	0.024
0.024	0.047		0.024	0.047	0.024	0.024	0.035
0.024	0.929		0.024	0.024	0.024	0.024	0.024
0.024	0.024		0.035	0.024	0.024	0.024	0.024
0.024	0.318		0.024	0.035	0.024	0.024	0.035
0.024	0.035		0.024	0.024	0.024	0.024	0.035
0.024	0.024		0.024	0.024	0.376	0.024	0.035
0.024	0.035		0.035	0.024	0.118	0.024	0.2
0.024	0.47		0.024	0.035	0.035	0.024	0.024
0.106	0.929		0.024	0.035	0.035	0.024	0.247
0.024	0.517		0.035	0.024	0.024	0.035	0.294
0.024	1.211		0.024	0.024	0.071	0.024	0.024
0.024	0.635		0.024	0.024	0.024	0.024	0.059
0.024	0.035		0.024	0.024	0.059	0.024	0.047
0.024	0.365		0.024	0.024	0.024	0.035	0.024
0.024	0.67		0.024	0.024	0.024	0.024	0.047
0.059	0.024		0.024	0.024	0.118	0.035	0.047
0.024	0.024		0.024	0.024	0.024	0.024	0.647
0.024	0.024		0.024	0.047	0.035	0.024	0.094
0.024	0.412		0.024	0.035	0.024	0.024	0.024
0.024	0.024		0.024	0.035	0.2	0.024	0.024
0.024	0.035		0.024	0.024	0.964	0.024	0.047
0.024	0.176		0.024	0.024	0.024	0.024	0.024
0.035	0.4		0.024	0.024	0.165	0.024	0.071
0.024	0.035		0.024	0.035	0.024	0.024	0.141
0.024	0.035		0.035	0.024	0.024	0.024	0.024
0.094	0.035		0.024	0.024	0.024	0.024	0.024
0.024	0.024		0.024	0.024	0.024	0.024	0.071
0.024	0.118		0.024	0.035	0.024	0.024	0.059
0.024	0.129		0.024	0.035	0.235	0.024	0.141
0.035	0.024		0.024	0.024	0.024	0.024	0.047
0.035	0.024		0.024	0.024	0.082	0.024	0.024
0.035	0.071		0.024	0.047	0.024	0.024	0.282
0.024	0.024		0.024	0.024	0.024	0.024	0.059
0.024	0.024		0.024	0.024	0.118	0.024	0.059
0.082	0.388		0.024	0.024	0.376	0.024	0.035
0.035	0.024		0.035	0.024	0.047	0.024	0.024
0.047	0.118		0.024	0.024	0.071	0.035	0.035
0.024	0.047		0.024	0.024	0.024	0.024	0.047
0.024	0.223		0.024	0.024	0.047	0.024	0.024
0.024	0.059		0.024	0.024	0.024	0.024	0.682
0.024	0.024		0.024	0.024	0.024	0.024	0.035
0.024	0.035		0.024	0.024	0.024	0.035	0.024
0.024	0.035		0.024	0.024	0.059	0.024	0.024
0.035	0.035		0.024	0.024	0.094	0.047	0.035
0.035	0.059		0.024	0.024	0.024	0.024	0.024
0.024	0.082		0.024	0.024	0.024	0.082	0.024
0.035	0.024		0.024	0.035	0.024	0.024	0.024
0.024	0.024		0.024	0.024	0.024	0.035	0.024
0.047	0.811		0.035	0.024	0.094	0.024	0.459
0.035	0.024		0.024	0.024	0.035	0.024	0.059
0.024	0.494		0.024	0.024	0.024	0.024	0.024
0.024	0.024		0.024	0.024	0.024	0.024	0.024
0.024	0.047		0.024	0.024	0.024	0.024	0.071
0.024	0.024		0.024	0.024	0.035	0.024	0.024
0.024	0.024		0.059	0.024	0.024	0.024	0.153
0.024	0.764		0.024	0.024	0.047	0.024	0.024
0.082	0.047		0.024	0.024	0.024	0.024	0.235
0.035	0.024		0.024	0.024	0.047	0.024	0.024
0.024	0.024		0.024	0.024	0.071	0.024	0.176
0.024	0.024		0.024	0.024	0.059	0.024	0.082
0.024	0.564		0.024	0.035	0.024	0.035	0.082
0.024	0.024		0.024		0.024	0.035	0.024
0.024	0.024		0.024		0.047	0.024	0.024
0.024	0.024		0.024		0.106	0.024	0.024
0.024	0.388		0.024		0.024	0.024	0.024
0.024	0.024		0.024		0.035	0.024	0.024
0.024	0.024		0.024		0.024	0.024	0.035
0.047	0.024		0.035		0.024	0.024	0.129
0.024	0.071		0.024		0.071	0.024	0.024
0.024	0.035		0.024		0.024	0.024	0.024
0.024	0.623		0.024		0.365	0.024	0.059
0.024	0.035		0.024		0.035	0.024	0.024
0.035	0.106		0.035		0.094	0.024	0.035
0.024	0.024		0.024		0.024	0.024	0.024
0.129	0.47		0.024		0.035	0.024	0.047
0.024	0.024		0.024		0.024	0.024	0.035
0.024	0.024		0.024		0.024	0.024	0.082
0.047	0.024		0.024		0.024	0.035	0.212
0.024	0.2		0.024		0.071	0.024	0.024
0.024	0.024		0.024		0.024	0.024	0.024
0.024	0.223		0.024		0.024	0.024	0.035
0.035	0.024		0.024		0.153	0.024	0.024
0.024	0.024		0.024		0.071	0.024	0.024
0.024	0.024		0.024		0.024	0.024	0.212
0.024	0.106		0.024		0.118	0.024	0.094
0.024	0.141		0.024		0.071	0.024	0.035
0.024	0.047		0.024		0.024	0.024	0.024
0.035	0.071		0.059		0.024	0.024	0.341
0.024	0.118		0.024		0.035	0.024	0.071
0.024	0.388		0.035		0.129	0.024	0.024
0.035	0.67		0.024		0.024	0.024	0.024
0.024	0.024		0.024		0.024		0.047
0.059	0.329		0.024		0.024		0.024
0.024	0.024		0.024		0.024		0.035
0.024	0.024		0.024		0.106		0.024
0.024	0.388		0.024		0.035		0.024
0.024	0.024		0.024		0.106		0.047
0.024	0.035		0.035		0.024		0.047
0.035	0.165		0.024		0.059		0.024
0.035	0.082		0.024		0.035		0.024
0.024	0.035		0.024		0.024		0.024
0.024	0.035		0.024		0.024		0.153
0.024	0.024		0.024		0.024		0.024
0.035	0.024		0.024		0.047		0.059
0.024	0.024		0.024		0.024		0.024
0.024	0.024		0.024		0.035		0.024
0.024	0.106		0.024		0.506		0.035
0.071	0.106		0.024		0.165		0.035
0.024	0.165		0.024		0.106		0.047
0.024	0.235		0.024		0.024		0.035
0.024	0.024		0.024		0.024		0.106
0.024	0.059		0.024		0.035		0.094
0.024	0.024		0.024		0.024		0.071
0.024	0.118		0.024		0.423		0.024
0.024	0.024		0.024		0.024		0.047
0.035	0.165		0.024		0.024		0.024
0.035	0.035		0.024		0.176		0.2
0.035	0.341		0.024		0.035		0.024
0.024	0.318		0.024		0.035		0.024
0.024	0.247		0.024		0.082		0.024
0.024	0.024		0.024		0.024		0.024
0.024	0.024		0.035		0.024		0.082
0.024	0.094		0.024		0.024		0.024
0.024	0.259		0.059		0.035		0.059
0.024	0.318		0.024		0.024		0.059
0.024	0.47		0.024		0.024		0.024
0.024	0.129		0.024		0.024		0.024
0.035	0.059		0.106		0.118		0.024
	0.165		0.024		0.024		0.024
	0.024		0.024		0.071		0.118
	0.024		0.024		0.024		0.035
	0.223		0.024		0.024		0.047
	0.259		0.024		0.035		0.024
	0.024		0.024		0.024		0.024
	0.024		0.035		0.306		0.024
	0.035		0.024		0.024		0.024
	0.024		0.035		0.024		0.024
	0.259		0.024		0.024		0.024
	0.118		0.024		0.024		0.094
	0.024		0.024		0.059		0.035
	0.035		0.024		0.035		0.047
	0.047		0.024		0.188		0.059
	0.235		0.024		0.071		0.412
	0.024		0.024		0.024		0.024
	0.024		0.024		0.329		0.071
	0.376		0.024		0.024		0.047
	0.035		0.024		0.035		0.141
	0.024		0.024		0.035		0.024
	0.024		0.035		0.035		0.165
	0.153		0.024		0.024		0.024
	0.024		0.024		0.024		0.035
	0.035		0.035		0.024		0.024
	0.047		0.024		0.024		0.024
	0.341		0.024		0.376		0.035
	0.024		0.024		0.024		0.024
	0.141		0.024		0.024		0.035
	0.4		0.024		0.047		0.082
	0.024		0.024		0.047		0.024
	0.024		0.035		0.423		0.024
	0.388		0.024		0.141		0.024
	0.059		0.024		0.024		0.035
	0.024		0.024		0.024		0.024
	0.388		0.024		0.106		0.059
	0.024		0.035		0.047		0.024
	0.024		0.035		0.024		0.094
	0.024		0.035		0.118		0.153
	0.024		0.024		0.024		0.059
	0.024		0.024		0.059		0.024
	0.024		0.035		0.153		0.024
	0.294		0.024		0.024		0.035
	0.153		0.035		0.024		0.024
	0.024		0.024		0.412		0.024
	0.024		0.024		0.024		0.024
	0.035		0.024		0.024		0.223
	0.024				0.165		0.024
	0.024				0.188		0.024
	0.024				0.2		0.024
	0.035				0.024		0.188
	0.047				0.035		0.024
	0.024				0.259		0.071
	0.024				0.47		0.153
	0.353				0.129		0.024
	0.024				0.071		0.035
	0.059				0.141		0.024
	0.035				0.024		0.024
	0.506				0.024
	0.259				0.024
	0.694				0.082
	0.024				0.024
	0.047				0.024
	0.024				0.024
	0.024				0.024
	0.059				0.035
	0.024				0.024
	0.024				0.047
	0.047				0.024
	0.024				0.024
	0.082				0.035
	0.024				0.27
	0.024				0.024
	0.024				0.106
	0.106				0.035
	0.094				0.176
	0.506				0.082
	0.059				0.071
	0.071				0.024
	0.024				0.047
	0.894				0.024
	0.094				0.035
	0.024				0.035
	0.035				0.094
	0.035				0.024
	0.024				0.047
	0.024				0.071
	0.024				0.024
	0.235				0.059
	0.035				0.024
	0.047				0.047
	0.047				0.141
	0.024				0.024
	0.024				0.024
	0.024				0.047
	0.035				0.024
	0.047				0.035
	0.024				0.024
	0.024				0.071
	0.306				0.047
	0.47				0.141
	0.435				0.024
	0.035				0.024
	1.87				0.024
	0.47				0.024
	0.024				0.176
	0.024				0.024
	0.024				0.024
	0.094				0.024
	0.024				0.024
	0.035				0.024
	0.047				0.047
	0.035				0.024
	0.024				0.071
	0.753				0.106
	0.376				0.071
	1.094				0.047
	0.024				0.035
	0.188				0.059
	0.153				0.024
	0.67				0.2
	0.858				0.282
	0.035				0.024
	0.024				0.024
	0.035				0.047
	0.329				0.506
	0.035				0.4
	0.176				0.024
	0.024				0.035
	0.106				0.024
	0.024				0.071
	0.459				0.024
	0.024				0.141
	0.024				0.035
	0.024				0.059
	0.153				0.024
	0.024				0.024
	0.059				0.176
	0.071				0.682
	0.059				0.024
	0.129				0.388
	0.682				0.024
	0.576				0.024
	0.459				0.035
	0.176				0.024
	0.282				0.035
	0.459				0.153
	0.024				0.035
	0.588				0.024
	0.024				0.024
	0.059				0.541
	0.482				0.024
	0.106				0.024
	0.024				0.024
	0.035				0.024
	0.376				0.118
	0.024				0.024
	0.035				0.071
	0.035				0.024
	0.506				0.024
	0.294				0.035
	0.024				0.024
	0.035				0.024
	0.024				0.024
	0.035				0.27
	0.706				0.035
	0.024				0.024
	0.024				0.059
	0.024				0.106
	0.024				0.024
	0.494				0.024
	0.035				0.024
	0.047				0.035
	0.459				0.024
	0.059				0.024
	0.035				0.024
	0.153				0.282
	0.694				0.024
	0.024				0.024
	0.024				0.035
	0.047				0.024
	0.094				0.035
	0.024				0.059
	0.035				0.035
	0.024				0.024
	0.024				0.047
	0.024				0.024
	0.376				0.071
	0.118				0.024
	0.388				0.024
	0.024				0.024
	0.024				0.024
	0.176				0.059
	0.024				0.024
	0.047				0.588
	0.035				0.024
	0.035				0.024
	0.047				0.035
	0.024				0.035
	0.024				0.047
	0.024				0.059
	0.024				0.035
	0.024				0.035
	0.223				0.141
	0.541				0.024
	0.024				0.035
	0.588				0.235
	0.035				0.024
	0.024				0.059
	0.906				0.024
	0.024				0.035
	0.024				0.435
	0.564				0.047
	0.035				0.024
	0.024				0.024
	0.647				0.035
	0.024				0.494
	0.035				0.024
	0.024				0.035
	0.035				0.047
	0.024				0.024
	0.024				0.024
	0.082				0.024
	0.635				0.024
	0.024				0.071
	0.024				0.035
	0.259				0.341
	0.024				0.024
	0.035				0.024
	0.024				0.176
	0.024				0.024
	0.024				0.024
	0.024				0.024
	0.024				0.082
	0.024				0.129
	0.035				0.153
	0.024				0.059
	0.024				0.024
	0.035				0.024
	0.047				0.2
	0.024				0.024
	0.024				0.024
	0.059				0.047
	0.024				0.035
	0.412				0.035
	0.059				0.035
	0.024				0.024
	0.035				0.188
	0.024				0.024
	0.106				0.035
	0.024				0.024
	0.235				0.071
	0.035				0.094
	0.035				0.024
	0.024				0.035
	0.024				0.118
	0.035				0.024
	0.435				0.106
	0.035				0.059
	0.024				0.024
	0.047				0.024
	0.024				0.035
	0.024				0.035
	0.024				0.035
	0.024				0.024
	0.024				0.059
	0.024				0.024
	0.118				0.118
	0.024				0.059
	0.212				0.024
	0.035				0.024
	0.024				0.035
	0.024				0.106
	0.024				0.129
	0.024				0.024
	0.024				0.059
	0.2				0.306
	0.953				0.024
	0.059				0.024
	0.024				0.024
	0.024				0.035
	0.024				0.047
	0.024				0.047
	0.059				0.118
	0.035				0.024
	0.035				0.024
	0.318				0.235
	0.024				0.118
	0.035				0.035
	0.024				0.118
	0.553				0.035
	0.047				0.024
	0.858				0.024
	0.059				0.024
	0.024				0.024
	0.118				0.118
	0.153				0.024
	0.024				0.247
	0.024				0.071
	0.024				0.024
	0.024				0.129
	0.024				0.047
	0.082				0.059
	0.024				0.27
	0.024				0.024
	0.024				0.024
	0.024				0.071
	0.024				0.024
	0.024				0.024
	0.059				0.094
	0.024				0.024
	0.071				0.024
	0.188				0.035
	0.024				0.024
	0.329				0.035
	0.047				0.024
	0.024				0.212
	0.024				0.047
	0.341				0.035
	0.165				0.024
	0.094				0.024
	0.024				0.129
	0.024				0.035
	0.059				0.2
	0.059				0.024
	0.024				0.024
	0.212				0.024
	0.024				0.024
	0.353				0.024
	0.212				0.024
	0.412				0.047
	0.071				0.024
	1.446				0.024
	0.235				0.047
	0.682				0.024
	0.247				0.388
	0.623				0.047
	0.176				0.106
	0.024				0.024
	0.165				0.024
	0.082				0.094
	0.024				0.235
	0.788				0.047
	1.258				0.024
	0.4				0.059
	0.035
	0.6
	0.047
	1.247
	0.035
	0.564
	0.082
	0.035
	0.071
	0.024
	0.071
	0.153
	0.176
	0.035
	1.411
	0.753
	0.024
	0.035
	0.024
	0.517
	0.047
	0.106
	0.141
	0.035
	0.047
	0.024
	0.635
	0.024
	0.071
	0.353
	0.47
	0.459
	0.553
	0.165
	0.47
	1.164
	0.024
	0.024
	0.024
	1.27
	0.059
	0.059
	0.153
	0.082
	0.024
	0.188
	0.035
	0.035
	0.435
	0.024
	0.835
	0.024
	0.035
	0.435
	0.306
	0.024
	0.024
	0.941
	0.059
	0.459
	0.024
	0.024
	0.059
	0.141
	0.129
	0.024
	0.024
	0.894
	0.024
	0.529
	0.129
	0.024
	0.035
	0.435
	0.059
	0.141
	0.118
	0.024
	0.024
	0.376
	0.365
	0.047
	0.8
	0.024
	0.4
	0.035
	0.024
	0.047
	0.024
	0.341
	0.047
	0.764
	0.024
	0.047
	0.024
	0.035
	0.047
	0.024
	0.024
	0.694
	0.024
	0.129
	0.035
	0.024
	0.024
	0.129
	0.071
	0.024
	0.082
	0.024
	0.024
	0.024
	0.459
	0.059
	0.847
	0.223
	0.188
	0.188
	0.024
	0.035
	0.247
	0.176
	0.6
	0.024
	0.024
	0.035
	0.024
	0.024
	0.024
	0.047
	0.024
	0.024
	0.024
	0.047
	0.024
	0.047
	0.6
	0.682
	0.024
	0.035
	0.035
	0.035
	0.612
	0.071
	0.024
	0.024
	0.165
	0.024
	0.024
	0.212
	0.047
	0.024
	0.694
	0.082
	0.024
	0.024
	0.024
	0.024
	0.024
	0.376
	0.141
	0.035
	0.365
	0.094
	0.353
	0.106
	0.024
	0.024
	0.141

## Sheet: Extended Data Fig. 3f
WT-NV	WT-1WV	frl1-1-NV	frl1-1-1WV	flx-2-NV	flx-2-1WV	suf4-NV	suf4-1WV
0	6	1	1	1	2	0	5
2	5	2	3	3	4	1	5
1	4	2	0	7	3	3	1
1	2	2	0	6	2	1	7
1	9	3	1	3	2	3	6
3	3	3	3	4	2	4	5
0	2	1	5	2	4	4	1
2	3	2	1	7	5	3	6
1	3	9	0	4	1	2	2
2	1	0	1	0	2	3	0
4	8	6	0	2	4	0	1
0	6	1	1	3	2	1	0
4	5	5	2	1	1	0	2
4	4	1	0	4	4	1	2
5	7	1	2	1	4	0	0
5	4	9	2	1	1	0	0
4	2	3	3	0	2	1	6
6	7	2	0	0	1	0	10
4	7	1	2	0	1	2	6
3	6	2	1	2	1	0	1
2	3	0	2	3	0	0	1
1	3	0	3	0	2	0	0
2	4	2	1	5	1	2	1
4	9	0	5	3	0	0	2
6	8	0	7	0	5	5	2
3	2	0	2	2	0	4	3
0	9	1	7	1	1	2	0
1	7	1	4	1	4	1	4
3	7	2	6	3	4	2	2
1	8	2	11	2	6	0	6
0	2	8	2	1	4	1	12
1	4	1	2	0	0	3	11
0	1	2	2	0	4	0	11
1	6	1	2	1	4	1	7
3	1	2	1	3	3	1	5
1	6	3	2	3	2	0	4
0	5	3	1	4	0	3	10
1	5	3	1	1	7	2	3
1	2	3	0	2	4	0	3
1	9	1	1	1	6	0	3
3	6	0	0	13	6	1	5
1	12	2	4	8	5	0	0
3	9	2	3	4	8	2	2
0	10	0	1	3	0	1	1
1	2	0	0	3	0	1	1
1	3	0	3	3	3	0	6
0	4	0	4	1	8	1	1
1	5	0	5	3	15	1	3
1	3	0	3	3	10	4	1
0	2	1	5	3	4	5	2
3	3	2	9	2	3	1	0
0	10	2	2	0	2	2	1
0	7	0	1	0	4	1	7
0	5	0	5	1	12	1	6
0	11	0	3	0	1	0	1
0	10	0	2	1	2	0	5
3	4	2	2	1	0	0	3
5	5	2	3	1	0	6	6
2	6	0	7	2	0	0	2
2	0	1	7	2	1	1	2
1	0	0	1	0	2	5	2
4	0	0	2	0	4	3	2
1	2	3	1	1	8	2	9
7	5	2	1	0	3	1	6
0	4	1	4	1	2	4	0
1	8	0	4	0	1	1	3
1	6	1	2	1	8	3	5
0	5	0	2	0	3	0	3
1	7	0	0	2	16	4	5
2	9	2	2	0	13	0	6
2	19	0	5	1	2	2	5
0	3	0	2	0	1	0	4
1	8	0	8	0	4	2	8
3	2	1	15	3	7	4	1
4	7	0	7	3	0	0	1
2	5	1	14	0	4	1	2
3	5	0	7	0	7	0	4
1	4	0	7	0	6	2	1
0	7	1	2	0	12	1	0
0	16	1	9	2	16	3	4
0	18	0	1	1	19	3	6
0	1	0	3	2	8	2	2
0	3	2	5	0	2	2	0
1	5	3	7	0	9	0	0
1	4	1	0	1	6	0	0
1	2	1	2	4	6	0	5
0	1	3	1	2	2	0	3
1	5	0	6	3	2	0	5
6	4	0	1	0	5	1	1
1	6	0	3	0	2	4	6
0	8	0	1	0	8	3	7
2	6	0	3	4	4	3	6
1	6	2	9	0	4	4	6
3	2	1	3	0	0	0	3
3	6	0	4	2	1	4	5
3	7	0	2	1	2	0	5
2	5		2	0	4	8	4
0	4		2	3	7	4	6
1	5		2	5	0	0	3
2	3		4	5	4	1	1
1	1		4	1	12	1	1
0	8		5	2	5	2	6
0	9		1	1	1	3	2
0	3		7	3	15	0	4
0	5		6	0	5	1	4
0	7			2	4	5	8
0	8			3	18	2	7
1	12			5	6	1	5
0	6			2	4	0	2
1	13			9	2	1	2
0	11			1	10	0	3
0	8			0	4	0	5
0	11			1	3	0	2
0	7			3	11	1	3
4	5			0	6	4	4
2	6			0	2	1	5
0	7			1	4	2	3
6	8			0	5	2	3
3	4			2	1	4	6
4	6			1	4	2	4
2	5			2	2	1	2
1	2			1	3	2	5
1	6			1	3	1	4
4	2			3	3	3	4
4	4			2	2	3	3
5	2			1	1	0	2
2	4			0	2	3
0	8			1	4	2
0	4			3	2	1
1	7			2	5	1
1	13			1	4	2
2	12			0	2	0
4	15				3	0
0	6				2	0
1	7				3	0
2	13				1	0
5	12				2	0
6	15				1	1
5	9				3	2
1	9				10	2
0	3				2	0
2	4				3	0
6	2				3
5	19				2
11					1
6					2
4					0
5					2
2					2
1					0
1					1
0					4
1					5
0					4
0					1
2					4
2					1
1					4
7					1
3					1
4					5
4					3
0					4
1					2
2					9
3					2
1					1
0					9
0					7
2					4
1					1
3					2
1					3
2					1
2					3
1					3
2					3
2
2
1
1

## Sheet: Extended Data Fig. 3i
NV	2WV
3	7
2	7
4	6
4	8
4	2
7	4
11	6
5	7
5	5
3	6
4	4
8	2
6	3
4	5
4	9
4	6
5	3
3	4
6	5
3	5
3	3
4	3
3	4
5	3
5	3
5	7
3	7
4	6
3	6
2	6
3	5
3	1
6	7
5	4
5	2
5	4
6	5
4	6
5	5
4	4
4	5
4	4
4	2
5	7
3	2
3	3
6	3
5	8
8	3
8	7
7	5
3	6
5	6
5	3
4	4
5	4
4	3
5	3
3	2
13	3
6	8
5	1
5	8
5	4
6	7
2	8
10	6
9	5
7	6
6	6
5	7
4	5
6	1
6	5
6	3
7	5
7	3
8	2
3	3
5	3
5	3
9	3
5	8
5	7
6	8
2	4
4	7
6	3
6	4
3	5
4	8
4	3
6	4
4	3
5	5
4	7
4	9
9	8
4	9
5	5
3	5
4	5
5	6
5	6
5	5
4	6
4	5
5	3
4	7
7	7
5	4
3	2
4	9
4	6
8	7
5	2
5	3
5	4
6	7
3	4
4	5
4	3
3	6
5	6
5	5
6	8
8	7
5	3
4	6
5
3
3
6
5
8
11
11
3
6
7
5
5
6
4
5
3
2
2
3
2
3
4
5
5
5
5
8
5
5
5
7
6
6
5
6
6

## Sheet: Extended Data Fig. 3j
NV	2WV
0	1
0	3
3	3
0	2
0	2
2	3
0	2
2	2
1	2
0	3
0	4
1	2
0	2
0	4
0	4
1	3
0	2
0	4
0	2
1	1
0	2
1	2
0	4
1	3
0	2
0	3
0	7
0	5
0	5
0	5
0	4
0	1
0	5
2	2
0	1
0	3
0	4
0	5
2	5
0	2
1	3
1	2
0	2
0	2
0	0
0	1
1	2
0	4
0	1
0	3
0	3
0	6
0	5
0	3
0	4
0	2
1	2
1	3
1	2
1	2
1	2
0	1
1	5
0	4
0	4
0	3
0	4
0	3
0	5
0	6
1	6
0	3
0	1
0	5
0	2
0	2
0	1
1	2
0	3
1	3
0	3
0	2
0	4
0	4
0	4
0	3
0	2
0	3
0	3
0	1
0	2
0	2
0	1
0	3
0	5
1	4
1	2
0	0
1	2
0	2
0	1
0	2
0	2
0	1
0	2
0	2
2	2
0	2
1	5
0	2
0	3
0	2
0	5
0	3
0	4
0	1
0	1
0	2
1	1
0	1
0	5
0	1
0	3
0	4
0	3
0	2
0	1
1	2
1	2
0
0
0
1
2
1
1
0
0
2
0
0
1
0
0
0
0
0
0
0
0
1
0
1
0
0
0
0
0
1
0
0
0
0
0
0
0
