# Supplementary material for: Cold-induced Arabidopsis FRIGIDA nuclear condensates for FLC repression
Source: Nature. 2021 Nov 3;599(7886):657–61. doi: 10.1038/s41586-021-04062-5 (PMC8612926; doi:10.1038/s41586-021-04062-5)
Supplement: Supplementary file 14 — Source Data Extended Data Fig. 5 [file 41586_2021_4062_MOESM14_ESM.xlsx]

## Sheet: Extended Data Fig. 5c
NV	2WV	4WV
1.13794	1.54824	1.34511
1.12079	1.36448	1.50423
0.901583	1.16856	1.38346
0.795212	1.20049	1.09683
1.06681	1.25857	1.07507
0.992277	1.38826	1.05303
1.14183	1.10871	1.06036
0.968738	1.23986	1.19269
0.943787	1.1781	1.14139
0.903476	1.21633	1.21484
1.0607	1.07644	1.05704
0.972414		1.06382
0.994446		1.02024

## Sheet: Extended Data Fig. 5f
NV in the warm CHX-	NV in the warm CHX+	NV in the cold CHX-	NV in the cold CHX+	2WV in the warm CHX-	2WV in the warm CHX+	2WV in the cold CHX-	2WV in the cold CHX+
2.03578	0.958038	1.74816	0.712582	2.91268	0.338093	6.9295	5.06456
1.9365	0.903135	1.72164	0.92313	3.04152	1.03078	6.08173	5.90861
1.92806	0.92549	1.75402	1.08767	2.63591	0.694093	5.40774	4.39299
1.99236	0.901164	1.48361	1.09325	2.62786	1.50194	5.0179	3.74941
1.99687	0.687293	1.47776	1.08227	2.56186	1.99314	5.31032	2.71379
1.97581	0.767256	1.72761	1.13035	2.09842	2.3149	5.57071	3.7877
2.10121	0.920141	1.70756	1.01464	2.94467	2.61701	5.47993	3.756
1.9436	0.746983	2.06768	0.993744	3.08623	1.45666	6.04333	4.51266
1.80902	0.677552	2.01649	1.20891	3.41425	2.44504	5.77872	4.79601
1.69003	0.732624	1.77835	1.10997	3.35906	1.73439	7.41783	4.31405
1.80141	0.602545	1.80594	1.08885	3.29335	2.34762	7.38269	4.06585
2.01432	0.979268	1.62163	1.14657	2.7687	2.48479	5.36117	4.79502
1.65827	0.778687	1.80222	1.18978	2.94748	1.95119	7.14253	5.47154
1.73868	0.507097	1.64669	1.71134	3.14863	3.05202	7.80396	5.50094
1.59379	0.457487	1.82779	1.92616	3.19373	1.45953	6.49433	4.8983
1.87422	0.898855	1.6093	1.55727	3.36712	0.211618	5.51181	6.01056
1.74398	1.0704	1.78435	1.46942	2.84387	1.26633	3.20738	5.02145
1.82382	1.14715	1.49587	2.1451	3.04389	1.57503	3.81346	4.21349
1.67404	1.17863	1.49576	1.40213	2.60579	1.62514	3.78204	3.31236
1.21256	1.0887	1.58023	0.95412	2.58	2.2783	4.81935	3.79439
1.37806	0.984303	1.52448	1.35455	2.266	0.556074	5.51592	4.55977
1.37851	1.05357	1.37965	1.44983	2.37705	1.43746	5.89354	5.82199
1.27338	0.906199	1.65264	1.17706	2.43882	1.0229	6.09649	5.00874
1.63878	0.560391	1.64943	1.26034	3.65639	0.92649	5.38139	4.54535
1.29022	0.731353	1.69769	1.41064	4.2985	1.46167	5.92682	3.69224
1.29624	0.900174	1.62708	1.37325	3.80308	1.64925	6.80139	3.17637
1.76273	0.815144	1.67151	1.60789	3.37917	2.05153	5.64819	4.81047
1.57245	0.983909	1.8838	1.86253	3.58414	0.967766	6.20472	3.95938
1.53461	1.13004	1.77106	2.02899	3.0105	1.16193	6.53459	3.81263
1.58625	1.32921	1.38939	1.84063	2.24494	1.54152	7.05738	3.62748
1.40189	1.28838	1.65608	1.88585	2.77083	1.03878	5.3284	3.61594
1.61334	1.46931	1.58141	2.09189	2.92969	1.30406	6.19599	3.91433
1.44254	1.42961	1.74708	1.20966	3.02801	1.53645	5.14477	3.563
1.57505	2.20226	1.93178	1.21237	2.56794	2.0811	4.95224	3.76066
1.87502	0.47904	1.90753	1.56679	4.49088	1.94555	6.10336	4.03872
1.79348	0.812459	1.5718	1.50564	4.29886	1.34314	6.33162	3.55015
1.92806	0.681536	1.86135	1.43756	4.28197	0.870699	5.95755	3.25654
1.81488	0.863477	1.91321	1.14603	3.44856	0.286526	6.15526	3.54857
1.99068	1.27157	1.76427	1.82988	3.53849	0.929939	4.36552	3.50707
1.758	0.874796	1.71342	1.3902	3.93216	1.23841	4.33122	2.21557
2.37491	0.977846	1.653	1.81867	3.41145	1.02955	4.30853	3.14318
2.28177	0.897658	1.82587	1.24908	4.218	0.264902	4.16747	2.3452
2.5149	1.82544	1.67023	1.76856	3.37761	0.43012	3.21085	3.44034
2.65731	0.413719	1.31232	1.54246	2.66921	1.00771	4.67714	3.33245
2.45645	0.455558	1.50349	1.4504	3.85676	0.805491	4.72619	2.7409
2.42458	0.593183	1.27436	1.42894	3.67195	1.74521	5.15027	2.81545
2.36151	0.75108	1.90302	1.58481	2.62518	1.69577	7.32135	2.74163
2.60995	0.738917	1.69326	1.313	2.44295	1.58737	5.97866	3.98988
2.52109	0.653999	1.55248	1.45338	2.54178	0.087466	5.62717	3.09814
2.19094	0.863984	1.58481	1.26096	2.41277	1.79719	5.79391	2.66319
2.03479	1.59947	1.40776	0.899953	2.0749	0.520668	5.17916	2.13228
1.72457	0.617453	1.38237	0.655731	2.3885	2.60255	4.51682	2.80087
1.69326	0.612385	1.46244	1.87098	2.52427	0.559861	4.70344	2.76657
1.45264	0.777528	1.31091	1.85939	2.80464	0.534859	4.5849	4.57163
1.51324	0.658936	1.85623	1.24137	3.30221	0.837532	4.29056	3.53911
1.40804	0.767561	1.951	1.23016	2.66825	0.885791	4.49599	3.67797
1.79536	0.727242	1.6405	0.914425	2.56723	1.56254	4.936	3.12905
2.53821	0.474742	1.58464	1.38164	3.4382	0.428792	7.06226	4.62712
1.69332	0.788677	1.33443	1.07238	2.90848	0.862445	3.45597	3.25571
1.60142	0.491635	1.43348	0.765031	2.3033	1.30522	5.31689	3.23657
2.01542	0.664962	1.22389	1.22515	2.37375	1.56166	4.71656	3.34643
2.009	0.709222	1.22896	1.77906	2.07383	1.89722	4.05006	4.64677
1.85533	1.37144	1.27006	1.44744	2.42916	1.85217	4.95746	3.61796
1.70002	1.44453	1.38764	1.03181	2.37881	1.69073	4.34997	3.66222
1.71196	0.501996	1.36405	1.25126	2.41316	1.80836	3.83636	3.68621
1.58295	0.70117	1.41112	1.01452	2.5005	1.82801	4.86364	5.06668
1.92808	0.805515	1.41777	0.964012	2.02749	0.852422	4.41839	5.42105
1.58019	0.79031	1.17546	1.00433	2.38259	0.712939	3.49449	4.69801
1.84153	0.776233	1.1562	0.988901	2.53525	1.27453	4.84636	4.22815
2.00669	0.644352	1.47419	0.9706	2.48597	0.580269	5.54709	3.82451
1.91918	0.693568	1.30075	0.96846	2.49662	1.49803	4.68491	3.63576
1.85217	0.758551	1.86983	1.02027	2.17925	1.81388	4.73154	3.88955
1.95635	0.521593	1.68153	1.13351	2.32211	1.34115	4.53625	4.65865
2.08356	0.843468	2.00414	1.36996	2.00829	0.964537	5.09829	3.18797
1.70813	0.879714	1.98308	1.24208	2.45202	0.347591	5.88282	4.49777
2.01024	0.687805	2.03922	1.38297	2.31907	2.04189	5.85557	4.68298
1.98327	0.891257	1.79179	1.49469	2.84907	0.188849	5.07631	4.23694
1.87695	0.890075	1.92722	1.40245	2.57624	0.861882	4.38228	4.38132
1.72086	0.733586	1.67483	1.79886	2.62861	0.67949	4.50757	4.44805
2.18002	0.743835	1.65084	1.72802	2.99824	1.25589	3.73807	2.7983
2.3552	1.07269	1.48298	1.96757	2.59128	1.30927	4.30153	5.06421
1.97574	0.905842	1.91325	1.5989	2.95493	0.459707	4.88294	4.78456
2.36248	1.33004	1.77422	1.74188	3.09864	1.20262	4.80557	4.49556
2.35269	1.07641	2.25011	2.15261	2.26732	1.38135	5.4777	3.93869
2.24389	1.25813	1.82002	1.55808	2.1623	0.190201	5.09112	3.81909
2.63396	1.44136	1.97442	2.12575	3.13812	1.40224	6.21819	4.43536
1.98069	0.836298	2.41377	1.77099	1.76023	1.68189	7.12818	5.22253
2.07873	2.22189	2.31809	1.40497	1.65685	1.15447	5.95015	5.71971
2.30212	1.39277	2.53022	1.78768	1.68027	0.514216	4.12567	4.30387
2.07941	1.79483	2.64261	1.1379	1.59721	0.903271	3.5402	3.72212
2.06617	1.51215	1.84007	1.32773	2.15042	0.552226	3.21387	2.4581
2.17711	2.7051	1.99813	1.28769	1.60397	0.983514	4.72257	3.23869
2.22734	0.712582	2.16656	1.58011	1.38847	1.20516	4.17162	3.48668
2.48524	0.731108	2.01187	1.19545	2.25296	1.32668	4.74453	3.77922
2.57095	0.937658	1.83511	1.10186	1.91796	1.77441	4.83907	4.32685
2.32391	0.902013		1.28194	1.9504	0.69047	4.68219	4.21023
2.08245	1.0759		1.20728	2.12243	2.03834	5.46289	5.44327
2.09827	1.12895		1.48512	2.23719	1.91935	5.50372	5.49497
2.24282	1.19359		1.34372	1.75415	2.23802	4.88891	5.19753
2.65502	0.699067		0.985748	1.85394	0.797462	6.27822	3.9517
2.82396	0.813548		1.24748	2.66775	1.30821	4.77432	3.79972
2.54696	0.860117		1.26899	2.85183	0.559584	5.26895	3.61479
2.8565	0.743666		1.48348	2.6504	0.715566	5.70959	4.37105
2.60096	0.839338		0.8613	2.21242	1.57022	5.92008	3.84674
2.17052	0.755716		0.722887	3.04357	0.890432	6.33329	4.05475
2.02394	0.771371		1.02781	3.01913	1.60119	3.73291
2.25026	1.13204		1.32514	2.36389	1.87565	3.72193
2.57478	0.858372			2.21455	0.863853	4.38466
2.10441	1.15902			2.62095	1.28703	3.20235
2.41288	1.24912			2.79828	0.694863	3.2202
1.51753	1.08103			2.01837	0.767223	3.1118
1.62469	1.17698			2.99188	0.923092	2.69211
1.68033	1.3083			1.9714	0.458074	3.28935
1.7488	1.4667			2.35443	0.398327	4.27947
1.72476	1.52797			2.7842	0.575257	4.85103
1.67627	1.50556			3.58146	0.886321	4.46744
1.50272	3.09207			3.3945	0.372143	5.06023
1.83828	1.56885			2.45619	0.338243	4.95819
1.84994	1.07449			2.65851	0.533249	4.90588
1.91644	1.40634			3.24229	0.446755	4.30825
1.81463	1.51755			2.6642	0.661357	3.52856
1.52266	1.72804			3.31217	0.437745	3.29616
1.92771				2.66533	0.014904	4.40634
1.92968				2.84777	0.036471	4.94282
1.64209				2.83593	1.78922	4.22057
1.81458				2.7754	0.493831	4.99042
1.67509				2.14741	0.442475	4.12576
1.7046				2.75535	0.19938	4.5584
1.70899				2.45093	0.041351	4.26738
1.65583				2.57921	0.290773	4.18185
1.66265				2.50285	0.522663	3.60516
1.81058				2.78125	0.928329	4.24536
2.02907				2.61908	0.507008	3.58844
1.68314				2.64915	2.29861	2.45196
1.74227				2.95525	3.66326	2.97842
1.61856				2.88244	2.48646	5.59363
				3.11614	1.43147	3.50481
				3.04074	0.541658	4.55142
				3.03426	0.952337	3.29832
				2.81836	0.141003	3.89685
				2.79021	0.133796	4.14085
				2.9628	0.109751
				3.18455	0.29051
				3.37128	0.430387
					0.629166
					0.358421
					0.007208
					1.04919
					1.1483
					1.33272
					1.16373
					0.700681
					0.663009

## Sheet: Extended Data Fig. 5g
NV in the warm CHX-	NV in the warm CHX+	NV in the cold CHX-	NV in the cold CHX+	2WV in the warm CHX-	2WV in the warm CHX+	2WV in the cold CHX-	2WV in the cold CHX+
0.03	Undetectable	0.03	0.03	0.04	Undetectable	0.129	0.059
0.05		0.03	0.04	0.04		0.277	0.03
0.178		0.03	0.04	0.03		0.347	0.03
0.178		0.03	0.03	0.069		0.03	0.149
0.03		0.079	0.03	0.03		0.168	0.04
0.03		0.03	0.109	0.03		0.446	0.069
0.119		0.03	0.03	0.04		0.03	0.04
0.109		0.03	0.04	0.04		0.03	0.03
0.03		0.05	0.05	0.218		0.03	0.03
0.188		0.04	0.149	0.03		0.079	0.03
0.158		0.04	0.03	0.03		0.04	0.03
0.04		0.188	0.04	0.04		0.03	0.05
0.089		0.05	0.079	0.03		0.03	0.228
0.059		0.03	0.129	0.03		0.03	0.03
0.05		0.04	0.03	0.04		0.356	0.03
0.05		0.119	0.109	0.04		0.089	0.04
0.119		0.04	0.069	0.188		0.059	0.03
0.05		0.099	0.059	0.04		0.03	0.079
0.04		0.297	0.03	0.059		0.089	0.03
0.198		0.03	0.03	0.04		0.03	0.079
0.04		0.248	0.04	0.04		0.198	0.119
0.069		0.04	0.03	0.04		0.069	0.03
0.158		0.683	0.03	0.05		0.04	0.03
0.03		0.267	0.03	0.139		0.059	0.03
0.089		0.03	0.089	0.03		0.03	0.089
0.03		0.05	0.109	0.03		0.059	0.03
0.139		0.03	0.05	0.762		0.149	0.03
0.089		0.05	0.059	0.03		0.297	0.03
0.05		0.05	0.03	0.03		0.03	0.059
0.079		0.03	0.04	0.03		0.03	0.03
0.03		0.03	0.03	0.059		0.03	0.04
0.059		0.03	0.03	0.03		0.05	0.059
0.03		0.03	0.04	0.03		0.04	0.04
0.05		0.059	0.03	0.079		0.04	0.04
0.04		0.03	0.04	0.139		0.04	0.168
0.04		0.059	0.03	0.05		0.04	0.03
0.03		0.218	0.04	0.03		0.03	0.04
0.03		0.079	0.05	0.069		0.267	0.05
0.03		0.188	0.03	0.188		0.03	0.03
0.03		0.03	0.04	0.436		0.05	0.069
0.04		0.03	0.03	0.119		0.198	0.04
0.059		0.03	0.03	0.139		0.04	0.03
0.04		0.109	0.05	0.03		0.069	0.059
0.03		0.03	0.05	0.03		0.04	0.03
0.03		0.218	0.04	0.069		0.03	0.04
0.109		0.03	0.03	0.04		0.03	0.307
0.03		0.218		0.03		0.277	0.03
0.069		0.069		0.455		0.04	0.03
0.03		0.069		0.109		0.356	0.03
0.05		0.03		0.089		0.069	0.228
0.05		0.04		0.238		0.04	0.139
0.03		0.04		0.079		0.069	0.089
0.188		0.05		0.03		0.069	0.04
0.03		0.04		0.03		0.059	0.05
0.03		0.03		0.05		0.03	0.03
0.05		0.03		0.178		0.05	0.03
0.03		0.327		0.149		0.218	0.089
0.03		0.03		0.317		0.099	0.04
0.04		0.663		0.158		0.04	0.089
0.03		0.03		0.069		0.04	0.03
0.089		0.059		0.099		0.168	0.04
0.03		0.04		0.04		0.03	0.03
0.03		0.04		0.059		0.04	0.03
0.03		0.158		0.05		0.03	0.03
0.04		0.03		0.03		0.05	0.03
0.04		0.079		0.099		0.277	0.109
0.04		0.168		0.238		0.03	0.03
0.04		0.257		0.139		0.03	0.05
0.03		0.079		0.03		0.079	0.05
0.05		0.347		0.03		0.05	0.178
0.03		0.079		0.119		0.03	0.05
0.03		0.139		0.059		0.03	0.099
0.059		0.059		0.05		0.03	0.059
0.327		0.059		0.198		0.05	0.05
0.03		0.129		0.089		0.04	0.149
0.099		0.079		0.089		0.04	0.396
0.04		0.337		0.03		0.03	0.03
0.03		0.03		0.069		0.03	0.069
0.089		0.04		0.04		0.05	0.069
0.03		0.04		0.03		0.04	0.03
0.04		0.03		0.03		0.03	0.099
0.03		0.03		0.04		0.059	0.059
0.03		0.03		0.208		0.119	0.03
0.059		0.03		0.03		0.03	0.04
0.04		0.04		0.05		0.03	0.03
0.03		0.03		0.03		0.059	0.05
0.03		0.03		0.079		0.069	0.05
0.059		0.03		0.04		0.05	0.05
0.158		0.03		0.277		0.03	0.03
0.03		0.04		0.099		0.119	0.04
0.069		0.03		0.03		0.03	0.099
0.03		0.089		0.05		0.03	0.04
0.119		0.059		0.04		0.069	0.04
0.03		0.03		0.03		0.03	0.03
0.03		0.267		0.03		0.03	0.03
0.139		0.03		0.149		0.03	0.307
0.04		0.287		0.05		0.04	0.04
0.03		0.04		0.03		0.03	0.089
0.05		0.03		0.04		0.05	0.069
0.03		0.119		0.03		0.03	0.03
0.129		0.04		0.04		0.05	0.05
0.208		0.059		0.05		0.04	0.04
0.218		0.03		0.03		0.03	0.099
0.109		0.069		0.04		0.03	0.04
0.04		0.03		0.05		0.158	0.04
0.119		0.089		0.04		0.03	0.05
0.089		0.04		0.04		0.03	0.05
0.04		0.03		0.04		0.03	0.168
0.03		0.03		0.03		0.327	0.05
0.05		0.04		0.03		0.149	0.04
0.03		0.079		0.079		0.703	0.178
0.04		0.03		0.089		0.04	0.099
0.04		0.04		0.03		0.168	0.337
0.03		0.05		0.03		0.129	0.04
0.04		0.03		0.05		0.594	0.069
0.03		0.03		0.04		0.267	0.069
0.03		0.03		0.03		0.465	0.089
0.198		0.03		0.238		0.04	0.05
0.03		0.05		0.03		0.545	0.03
0.05		0.03		0.03		0.317	0.03
0.079		0.03		0.04		0.03	0.04
0.05		0.03		0.267		0.05	0.04
0.03		0.04		0.04		0.03	0.03
0.03		0.05		0.03		0.871	0.04
0.03		0.03		0.257		0.04	0.03
0.03		0.04		0.05		0.069	0.04
0.04		0.03		0.03		0.03	0.119
0.228		0.03		0.069		0.04	0.05
0.03		0.03		0.04		0.139	0.05
0.208		0.03		0.03		0.129	0.03
0.03		0.04		0.198		0.03	0.04
0.03		0.03		0.03		0.04	0.168
0.257		0.03		0.03		0.04	0.04
0.04		0.05		0.109		0.119	0.158
0.059		0.119		0.139		0.149	0.03
0.03		0.05		0.03		0.069	0.139
0.04		0.03		0.04		0.04	0.109
0.079		0.05		0.03		0.05	0.03
0.149				0.03		0.03	0.178
0.04				0.03		0.03	0.178
0.139				0.069		0.03	0.04
0.03				0.079		0.04	0.198
0.099				0.04		0.109	0.04
0.03				0.05		0.03	0.05
0.03				0.069		0.04	0.119
0.089				0.03		0.059	0.337
0.069				0.099		0.208	0.03
0.069				0.04		0.109	0.03
0.129				0.05		0.406	0.03
0.03				0.129		0.04	0.03
0.03				0.03		0.129	0.03
0.04				0.168		0.178	0.109
0.03				0.168		0.03	0.05
0.03				0.03		0.03	0.03
0.099				0.03		0.069	0.05
0.03				0.03		0.069	0.168
0.089				0.03		0.04	0.069
0.04				0.03		0.089	0.059
0.04				0.04		0.059	0.446
0.05				0.03		0.109	0.168
0.03				0.089		0.099	0.366
0.178				0.04		0.307	0.554
0.089				0.03		0.129	0.079
0.05				0.04		0.04	0.069
0.03				0.03		0.485	0.079
0.03				0.059		0.04	0.069
0.139				0.05		0.129	0.198
0.03				0.05		0.059	0.03
0.03				0.059		0.238	0.089
0.03				0.03		0.109	0.089
0.03				0.109		0.327	0.257
0.03				0.059		0.129	0.178
0.03				0.03		0.149	0.099
0.04				0.04		0.753	0.059
0.129				0.03		0.03	0.04
0.079				0.03		0.059	0.03
0.04				0.04		0.03	0.069
0.04				0.05		0.05	0.287
0.03				0.03		0.03	0.04
0.03				0.03		0.03	0.04
0.03				0.129		0.109	0.04
0.03				0.406		0.03	0.03
0.03				0.119		0.03	0.03
0.03				0.03		0.03	0.079
0.04				0.04		0.03	0.04
0.03				0.168		0.307	0.188
0.04				0.069		0.05	0.03
0.04				0.238		0.099	0.03
0.03				0.03		0.03	0.198
0.04				0.03		0.03	0.05
0.03				0.03		0.119	0.109
0.04				0.059		0.03	0.04
0.03				0.04		0.03	0.04
0.099				0.03		0.366	0.069
0.03				0.04		0.03	0.03
0.04				0.03		0.03	0.03
0.04				0.04		0.03	0.03
0.03				0.03		0.03	0.03
0.03				0.05		0.228	0.05
0.03				0.05		0.03	0.03
0.129				0.079		0.04	0.03
0.158				0.04		0.03	0.079
0.05				0.139		0.03	0.03
0.05				0.03		0.277	0.059
0.04				0.03		0.109	0.03
0.03				0.05		0.05	0.149
0.04				0.05		0.04	0.05
0.03				0.04		0.03	0.396
0.03				0.04		0.03	0.03
0.04				0.03		0.03	0.109
0.129				0.03		0.04	0.109
0.178				0.03		0.198	0.228
0.089				0.099		0.03	0.129
0.04				0.03		0.218	0.257
0.04				0.03		0.04	0.277
0.03				0.079		0.03	0.218
0.178				0.04		0.03	0.03
0.04				0.04		0.04	0.05
0.05				0.04		0.05	0.257
0.069				0.03		0.05	0.04
0.03				0.05		0.03	0.059
0.04				0.03		0.069	0.03
0.03				0.05		0.079	0.139
0.03				0.03		0.03	0.03
0.03				0.03		0.03	0.04
0.04				0.069		0.03	0.03
				0.03		0.178	0.03
				0.059		0.277	0.04
				0.119		0.139	0.03
				0.03		0.04	0.04
				0.079		0.05	0.05
				0.129		0.05	0.287
				0.178		0.05	0.04
				0.03		0.04	0.04
				0.05		0.03	0.03
				0.228		0.05	0.248
				0.03		0.03	0.03
				0.04		0.05	0.03
				0.05		0.079
				0.099		0.03
				0.03		0.03
				0.03		0.05
				0.069		0.04
				0.03		0.059
				0.03		0.119
				0.04		0.109
				0.05		0.228
				0.04		0.188
				0.079		0.03
				0.03		0.05
				0.03		0.04
				0.099		0.109
				0.168		0.03
				0.05		0.03
				0.03		0.248
				0.03		0.228
				0.03		0.218
				0.04		0.03
				0.03		0.277
				0.03		0.059
				0.089		0.03
				0.04		0.03
				0.03		0.03
				0.04		0.04
				0.03		0.069
				0.03		0.04
				0.059		0.03
				0.218		0.178
				0.059		0.139
				0.05		0.04
						0.04
						0.228
						0.525
						0.129
						0.03
						0.287
						0.03
						0.03
						0.109
						0.03
						0.188
						0.287

## Sheet: Extended Data Fig. 5h
NV in the warm CHX-	NV in the warm CHX+	NV in the cold CHX-	NV in the cold CHX+	2WV in the warm CHX-	2WV in the warm CHX+	2WV in the cold CHX-	2WV in the cold CHX+
1	0	0	2	3	0	15	9
1	0	8	0	3	0	13	6
2	0	0	0	3	0	11	1
0	0	3	0	6	0	4	4
1	0	0	2	6	0	2	0
0	0	0	2	1	0	0	1
0	0	0	0	0	0	0	0
0	0	1	0	2	0	0	0
4	0	1	0	1	0	1	0
2	0	1	4	0	0	19	0
4	0	5	0	3	0	8	0
7	0	3	0	7	0	7	8
4	0	3	0	2	0	1	3
1	0	3	0	4	0	1	5
2	0	0	0	1	0	0	3
7	0	0	1	0	0	1	1
4	0	2	1	5	0	0	2
3	0	2	1	1	0	5	5
2	0	2	1	5	0	3	2
1	0	0	0	3	0	1	2
1	0	0	0	4	0	2	2
2	0	0	0	10	0	3	0
2	0	2	0	2	0	4	0
0	0	4	0	5	0	1	0
2	0	1	1	7	0	4	1
3	0	3	1	5	0	1	0
0	0	2	1	3	0	0	2
3	0	3	1	8	0	2	3
3	0	2	2	3	0	2	7
3	0	0	2	7	0	0	3
3	0	3	3	2	0	0	6
1	0	0	2	1	0	1	1
1	0	1	0	3	0	1	0
3	0	2	2	0	0	1	0
2	0	2	3	4	0	0	1
2	0	1	1	1	0	5	3
1	0	3	2	1	0	5	2
3	0	1	2	0	0	12	7
2	0	3	0	0	0	3	12
0	0	2	0	4	0	2	9
2	0	2	0	2	0	4	9
1	0	1	0	1	0	3	2
0	0	0	0	4	0	0	1
2	0	1	0	5	0	2	1
2	0	1	0	0	0	1	3
2	0	1	1	0	0	0	5
3	0	1	0	3	0	0	2
5	0	1	0	3	0	1	2
4	0	2	2	4	0	1	5
5	0	2	0	2	0	1	2
4	0	6	0	2	0	7	1
5	0	6	0	11	0	2	0
4	0	5	0	4	0	1	5
7	0	3	0	5	0	1	2
3	0	3	0	6	0	1	8
2	0	1	0	2	0	1	6
0	0	0	0	1	0	1	4
1	0	2	2	2	0	1	6
1	0	6	1	2	0	6	6
1	0	0	3	0	0	5	7
2	0	1	0	2	0	5	9
0	0	1	2	0	0	6	2
1	0	1	0	1	0	3	2
2	0	10	0	2	0	2	0
5	0	10	0	1	0	6	3
3	0	0	0	1	0	4	1
0	0		0	0	0	3	1
0	0		1	0	0	1	0
4	0		0	2	0	2	0
1	0		0	2	0	1	0
0	0		2	0	0	3	2
1	0		0	0	0	2	3
1	0		2	2	0	0	0
2	0		0	1	0	0	2
0	0		1	2	0	2	0
0	0		0	2	0	1	0
2	0		1	5	0	1	6
0	0		0	2	0	1	1
1	0		1	1	0	5	5
5	0		1	0	0	6	1
4	0			2	0	3	1
8	0			3	0	6	7
7	0			1	0	5	1
0	0			1	0	2	1
4	0			4	0	1	4
5	0			1	0	0
1	0			0	0	0
1	0			2	0	5
1	0			3	0	2
1	0			1	0	7
0	0			2	0	1
2	0			2	0	1
0	0			11	0	1
0	0			5	0	3
1	0				0	3
0	0				0
1	0				0
3	0				0
4	0				0
1	0				0
0	0				0
0	0				0
0	0				0
0	0				0
0	0				0
0	0				0
2	0				0
1	0				0
0	0				0
2	0				0
2	0				0
0	0				0
3	0				0
	0				0
	0				0
	0				0
	0				0
	0				0
	0				0
	0				0
	0				0
	0				0
	0				0
	0				0
	0				0
	0				0
	0				0
					0
					0
					0
					0
					0
					0
					0
					0
					0
					0
					0
					0
					0
					0
					0
					0
					0
					0
					0
					0
					0
					0
					0
					0
					0
					0
					0
					0
					0
					0
					0
					0
					0
					0
					0
					0
					0
					0
					0
					0
					0
					0
					0
					0
					0
					0
					0
					0
					0
					0
					0
					0
					0
					0
					0
					0
					0
					0
