# Supplementary material for: Cold-induced Arabidopsis FRIGIDA nuclear condensates for FLC repression
Source: Nature. 2021 Nov 3;599(7886):657–61. doi: 10.1038/s41586-021-04062-5 (PMC8612926; doi:10.1038/s41586-021-04062-5)
Supplement: Supplementary file 15 — Source Data Extended Data Fig. 6 [file 41586_2021_4062_MOESM15_ESM.xlsx]

## Sheet: Extended Data Fig. 6a
	FRI-GFP			35S: FRI-GFP
NV	0.46544	0.537126	0.301452	70.8486	52.1044	45.0462
2WV	0.33064	0.429283	0.353553	41.3553	44.3235	42.7149

## Sheet: Extended Data Fig. 6e
NV	1WV	2WV	4WV
1.31737	1.39679	1.09577	0.916835
1.16854	1.30835	1.42058	1.09993
1.04158	0.971491	1.42075	0.921499
1.2336	1.21182	1.11117	1.2605
0.946964	0.995581	1.21669	1.31204
0.854294	1.00145	0.960955	0.919854
0.870265	1.11607	1.49929	1.09486
0.815576	1.15901	1.20139	0.993501
0.910292	0.924887	1.08879	1.08916
0.830238	1.12073	1.01642	0.891839
0.949179	1.18246	0.947971	0.897945
1.25205	1.05027	0.95448	1.06748
1.15861		1.01574	0.84953
		1.05104	0.8296

## Sheet: Extended Data Fig. 6h
FRI-GFP	35S: FRI-GFP
NV	NV	1WV	2WV	4WV
0.024	0.024	0.176	0.306	0.729
0.024	0.024	0.024	0.27	0.729
0.024	0.082	0.129	0.353	0.588
0.047	0.024	0.341	0.294	0.659
0.035	0.035	0.071	0.024	0.282
0.094	0.024	0.717	0.2	0.576
0.047	0.047	0.376	0.118	0.811
0.047	0.047	0.165	0.141	0.4
0.024	0.047	2.199	0.106	0.47
0.024	0.024	0.047	0.024	0.388
0.082	0.024	0.071	0.106	0.741
0.035	0.024	1.376	0.223	0.788
0.035	0.047	0.024	0.024	1.105
0.024	0.035	0.106	0.094	0.059
0.047	0.059	0.106	0.176	0.87
0.071	0.024	0.071	0.212	0.706
0.024	0.035	0.4	0.447	0.176
0.024	0.035	0.27	0.165	0.024
0.059	0.035	1.164	0.223	0.623
0.024	0.024	1.117	0.365	0.412
0.035	0.024	0.223	2.223	0.459
0.035	0.024	0.059	0.106	0.235
0.035	0.024	0.118	0.87	0.517
0.024	0.024	0.176	0.118	1.129
0.024	0.035	0.318	0.024	0.353
0.047	0.047	0.506	0.153	0.329
0.035	0.024	0.329	0.035	0.024
0.024	0.024	0.459	0.165	0.376
0.024	0.082	0.553	0.318	0.917
0.035	0.024	0.141	0.235	0.67
0.035	0.024	0.035	0.976	0.494
0.024	0.129	0.141	0.588	0.541
0.024	0.024	0.212	0.588	0.094
0.024	0.024	0.541	0.564	1.811
0.024	0.035	0.482	0.118	0.67
0.024	0.094	0.059	0.459	0.259
0.094	0.024	0.024	0.341	0.376
0.024	0.024	0.094	0.212	0.024
0.024	0.024	0.176	0.564	0.118
0.024	0.024	0.082	0.635	1.576
0.082	0.129	0.341	0.129	0.988
0.129	0.024	0.553	0.353	0.553
0.024	0.024	0.2	0.106	0.024
0.082	0.024	0.106	0.576	0.494
0.094	0.035	0.529	0.623	1.952
0.024	0.024	0.318	0.212	0.541
0.024	0.024	0.423	0.376	0.047
0.024	0.024	0.188	0.235	0.694
0.024	0.188	0.024	0.2	0.176
0.024	0.024	0.082	0.071	0.024
0.024	0.024	0.141	0.235	0.129
0.071	0.024	0.024	0.047	0.988
0.024	0.035	0.4	0.118	0.388
0.024	0.024	0.294	0.365	0.353
0.047	0.024	0.6	0.4	0.071
0.059	0.024	0.141	0.047	0.318
0.024	0.035	0.435	0.059	0.435
0.024	0.059	0.024	0.141	0.2
0.035	0.024	0.047	0.047	0.788
0.035	0.024	0.247	1.094	0.024
0.035	0.024	0.035	1.011	0.612
0.047	0.024	0.941	0.247	0.035
0.047	0.035	0.388	0.188	4.092
0.071	0.024	0.223	0.2	0.024
0.024	0.024	0.388	0.247	0.376
0.035	0.035	0.553	0.235	0.694
0.047	0.024	0.024	0.035	0.294
0.059	0.024	0.247	0.223	0.188
0.024	0.024	0.106	0.059	0.4
0.094	0.024	0.059	0.259	0.929
0.035	0.024	0.024	0.4	1.294
0.024	0.024	0.094	0.459	0.376
0.024	0.071	0.059	0.165	0.071
0.024	0.035	0.318	0.2	1.999
0.024	0.024	0.094	0.024	0.435
0.024	0.259	0.341	0.588	0.2
0.035	0.024	0.282	0.294	0.024
0.047	0.024	0.165	1.129	1.117
0.047	0.024	0.071	0.494	0.106
0.024	0.024	0.212	0.353	0.423
0.024	0.024	0.223	0.282	0.388
0.024	0.059	0.047	0.2	0.506
0.035	0.035	0.447	0.247	0.412
0.024	0.024	0.247	0.588	0.635
0.024	0.024	0.106	0.459	0.341
0.024	0.024	0.235	0.059	0.506
0.024	0.024	0.024	0.247	0.482
0.024	0.024	0.129	0.365	0.118
0.024	0.024	0.141	0.27	2.093
0.059	0.035	0.141	0.118	1.411
0.024	0.024	0.035	0.282	0.588
0.047	0.047	2.034	0.129	0.788
0.024	0.129	1.176	0.329	0.188
0.024	0.024	0.247	0.447	0.529
0.024	0.024	0.906	0.517	0.67
0.024	0.024	1.094	0.082	0.353
0.024	0.059	0.094	0.035	0.247
0.024	0.024	1.388	0.059	0.447
0.024	0.024	0.024	0.282	0.024
0.024	0.024	0.059	0.118	0.4
0.024	0.024	0.024	0.129	0.306
0.024	0.024	0.447	0.6	0.318
0.024	0.024	0.047	0.129	0.153
0.024	0.024	0.024	0.541	0.247
0.059	0.082	0.294	0.118	5.257
0.047	0.024	0.024	0.576	2.281
0.024	0.024	0.494	0.564	0.741
0.024	0.035	0.482	0.153	0.035
0.024	0.024	0.329	0.682	0.024
0.024	0.047	0.047	0.282	1.635
0.024	0.071	0.035	0.247	0.741
0.024	0.165	0.388	0.059	0.365
0.035	0.024	0.176	0.365	0.318
0.024	0.035	0.376	0.024	1.623
	0.035	0.082	0.2	0.741
	0.059	0.553	0.024	0.541
	0.106	0.024	0.035	0.6
	0.024	0.024	0.118	0.212
	0.024	0.706	0.306	0.553
	0.035	0.024	0.212	0.564
	0.024	0.435	0.024	0.365
	0.024	0.706	0.129	0.576
	0.035	0.235	0.235	0.623
	0.047	0.094	0.306	0.282
	0.024	0.318	0.459	0.047
	0.035	0.917	0.659	0.024
	0.047	0.106	0.118	0.776
	0.035	0.282	0.753	0.694
	0.024	0.729	0.788	0.223
	0.024	1.67	0.294	1.705
	0.024	0.165	0.024	0.318
	0.035	0.094	0.024	0.753
	0.024	0.035	0.129	1.74
	0.035	0.294	0.035	0.482
	0.024	0.141	0.212	0.329
	0.082	0.165	0.341	0.024
	0.024	0.223	0.247	0.858
	0.024	0.059	0.223	0.318
	0.024	1.129	0.071	0.87
	0.024	1.011	0.412	0.024
	0.059	0.318	0.553	0.388
	0.024	0.612	0.047	0.717
	0.024	0.024	0.035	0.494
	0.024	0.035	0.035	0.4
	0.353	0.894	0.2	3.222
	0.024	0.318	0.247	0.118
	0.212	0.294	0.811	0.082
	0.024	0.024	0.165	0.071
	0.024	0.459	0.835	0.165
	0.047	0.153	0.541	0.024
	0.035	0.118	0.6	0.035
	0.024	1.152	0.188	0.035
	0.047	0.024	0.282	0.235
	0.059	1.529	0.517	0.353
	0.024	0.106	0.035	0.035
	0.024	0.047	0.788	0.306
	0.024	0.059	0.623	1.023
	0.024	0.035	0.165	0.694
	0.024	1.611	0.024	1.023
	0.035	1.294	0.541	0.024
	0.024	0.318	0.247	0.047
	0.024	0.365	0.024	0.035
	0.024	0.353	0.306	0.035
	0.212	0.247	0.235	0.071
	0.071	0.094	0.059	0.024
	0.047	0.106	0.2	0.106
	0.141	0.235	0.376	0.059
	0.024	0.329	0.024	1.47
	0.047	0.059	0.588	0.024
	0.024	0.47	0.294	1.635
	0.106	1.564	0.176	0.047
	0.024	0.764	0.059	0.153
	0.188	1.117	0.176	1.223
	0.035	0.141	0.094	0.365
	0.024	0.388	0.094	0.024
	0.035	0.27	0.858	0.071
	0.035	0.024	0.964	0.024
	0.047	0.329	0.412	0.024
	0.059	0.917	0.318	0.024
	0.082	0.247	0.153	1.423
	0.024	0.753	0.517	0.035
	0.47	3.493	0.376	0.024
	0.024	0.047	0.212	3.657
	0.024	0.082	0.412	0.517
	0.024	0.588	0.329	0.047
	0.024	0.423	0.106	0.024
	0.024	0.129	0.788	0.024
	0.024	0.024	0.706	0.024
	0.035	0.259	0.635	3.563
	0.024	0.365	0.306	0.024
	0.035	0.553	0.67	0.353
	0.024	0.623	0.2	0.517
	0.024	0.376	0.623	0.988
	0.024	0.024	0.212	0.024
	0.024	0.082	0.482	3.975
	0.024	0.059	0.212	0.024
	0.024	0.8	0.341	0.165
	0.035	0.094	0.87	0.129
	0.024	0.106	0.753	0.176
	0.035	0.024	0.365	0.282
	0.035	0.071	0.141	0.024
	0.024	0.129	0.094	2.034
	0.082	0.024	0.506	0.024
	0.047	0.235	0.306	0.8
	0.024	0.294	0.306	0.129
	0.024	0.318	0.365	1.317
	0.024	0.529	1.482	0.024
	0.071	2.564	0.847	1.376
	0.106	0.353	0.329	0.106
	0.024	0.517	0.541	0.047
	0.035	0.306	0.682	0.553
	0.094	0.517	0.635	0.024
	0.024	0.423	0.141	0.024
	0.165	0.176	1.2	0.024
	0.071	1.435	0.623	0.165
	0.024	0.282	0.764	0.141
	0.059	0.612	0.024	0.223
	0.024	0.024	0.365	0.188
	0.035	0.517	0.341	0.318
	0.024	0.553	0.024	1.976
	0.024	0.047	0.165	0.024
	0.059	0.564	0.27	0.176
	0.024	0.024	0.094	0.635
	0.024	0.141	0.165	1.047
	0.035	0.212	0.906	0.035
	0.024	0.412	0.329	0.423
	0.024	0.188	0.27	1.035
	0.024	0.035	0.153	0.976
	0.024	0.094	0.247	0.024
	0.024	0.059	0.506	1.976
	0.035	0.153	0.024	0.235
	0.024	0.047	0.564	0.647
	0.024	0.024	0.082	0.071
	0.024	0.024	0.188	0.082
	0.094	0.259	0.482	0.024
	0.035	0.035	0.388	0.694
	0.106	0.447	0.365	0.024
	0.035	0.482	0.953	0.506
	0.024	0.035	0.059	0.024
	0.118	0.306	0.2	0.129
	0.024	0.8	0.118	1.329
	0.035	0.388	4.234	3.987
	0.365	0.212	0.059	1.952
	0.024	0.412	0.306	1.117
	0.247	0.341	0.459	0.024
	0.47	0.247	0.341	0.329
	0.082	0.082	0.047	0.423
	0.035	0.423	1.247	0.635
	0.176	1.023	0.847	1.282
	0.024	0.024	1.211	0.412
	0.024	0.165	0.564	0.2
	0.094	1.635	0.6	0.318
	0.035	0.035	0.141	1.176
	0.024	0.024	0.612	0.564
	0.059	1.27	0.188	0.024
	0.035	0.024	0.294	0.024
	0.024	0.024	0.176	1.388
	0.024	1.435	0.329	0.024
	0.024	0.035	0.659	1.27
	0.024	0.376	0.059	0.835
	0.035	0.024	0.753	0.141
	0.024	0.024	0.129	0.024
	0.024	0.47	0.329	0.929
	0.024	0.118	0.529	4.386
	0.024	0.459	0.365	0.024
	0.024	0.153	0.482	1.317
	0.024	0.059	0.024	0.024
	0.082	4.292	0.659	0.024
	0.024	0.223	0.024	0.353
	0.024	0.082	0.259	0.024
	0.047	0.106	0.129	0.047
	0.047	0.047	0.517	0.071
	0.094	0.024	0.482	0.059
	0.024	0.024	0.306	0.071
	0.024	0.318	4.751	0.2
	0.024	0.035	0.412	2.352
	0.024	0.024	0.071	0.2
	0.035	0.329	0.035	0.188
	0.059	0.024	0.964	0.035
	0.035	0.047	1.529	0.047
	0.024	0.259	0.024	0.059
	0.024	0.929	0.906	0.024
	0.024	0.024	0.647	0.047
	0.129	0.082	0.67	0.024
	0.024	0.47	0.647	0.035
	0.024	0.235	0.294	0.024
	0.024	0.118	0.435	0.024
	0.118	0.447	0.835	2.622
	0.024	0.082	0.976	0.047
	0.047	0.459	0.082	0.071
	0.024	0.047	0.118	0.094
	0.024	0.623	0.024	1.094
	0.024	0.059	0.776	0.024
	0.024	0.294	1.987	1.693
	0.024	0.176	0.67	0.882
	0.035	0.176	0.024	0.647
	0.024	0.964	0.353	0.176
	0.024	0.306	0.976	0.024
	0.024	0.388	0.2	0.2
	0.024	0.776	0.024	0.717
	0.035	0.024	1.176	0.188
	0.024	1.282	0.706	0.329
	0.024	0.153	1.211	0.235
	0.035	1.329	0.024	0.153
	0.024	0.035	0.094	0.118
	0.024	0.435	0.024	0.553
	0.47	0.059	0.858	0.165
	0.035	0.153	0.165	0.235
	0.035	0.741	0.188	0.306
	0.165	0.024	0.188	0.67
	0.024	1.352	0.165	0.306
	0.118	0.517	0.106	0.106
	0.024	0.247	0.024	0.106
	0.059	1.341	0.412	0.353
	0.329	0.082	0.071	0.082
	0.212	0.635	0.247	0.176
	0.318	0.541	0.212	0.494
	0.235	0.059	0.423	0.247
	0.153	0.024	0.188	0.035
	0.024	0.165	0.329	0.024
	0.024	0.435	0.188	0.024
	0.024	0.165	0.212	1.235
	0.024	0.223	0.423	0.024
	0.329	0.388	0.517	0.059
	0.294	0.482	0.059	0.047
	0.423	0.024	0.435	0.024
	0.071	0.059	1.317	0.024
	0.024	0.447	0.365	0.059
	0.153	0.259	0.941	0.035
	0.082	0.047	0.659	0.223
	0.047	0.612	0.035	1.388
	0.188	4.351	1.552	0.153
	0.247	0.035	0.882	2.105
	0.024	0.035	0.623	0.141
	0.024	0.059	1.152	0.259
	0.024	0.811	0.024	1.141
	0.059	0.847	0.964	0.024
	0.047	1.482	0.741	0.024
	0.024	0.788	0.623	0.024
	0.106	0.024	0.87	0.035
	0.024	0.341	0.106	0.035
	0.024	0.129	0.329	0.223
	0.259	0.482	0.917	0.176
	0.223	0.188	0.035	0.953
	0.141	0.024	0.435	0.635
	0.047	1.152	0.141	0.529
	0.024	0.6	1.176	0.118
	0.071	0.423	0.717	0.024
	0.024	0.071	0.259	1.129
	0.024	0.024	1.023	0.106
	0.482	0.976	0.459	0.094
	0.165	0.223	0.223	0.047
	0.024	0.517	0.306	0.341
	0.047	0.365	0.188	0.082
	0.223	0.141	0.176	0.153
	0.059	0.071	0.694	0.682
	0.035	0.188	0.764	0.024
	0.329	0.106	0.906	0.024
	0.024	0.353	0.553	0.153
	0.094	1.446	0.67	0.024
	0.071	0.024	1.94	0.412
	0.118	0.882	0.341	0.024
	0.047	1.07	0.047	0.753
	0.071	1.599	1.611	0.024
	0.047	0.282	0.306	1.011
	0.024	1.399	0.047	0.024
	0.047	0.047	0.035	0.106
	0.353	0.47	0.047	0.024
	0.059	0.247	0.553	0.788
	0.024	0.259	0.353	0.024
	0.259	0.259	0.282	0.153
	0.059	0.118	0.118	0.035
	0.071	0.082	0.082	0.024
	0.024	0.118	0.129	0.024
	0.176	0.235	1.329	0.87
	0.235	0.306	0.2	1.882
	0.318	0.318	2.27	0.2
	5.551	0.435	0.188	1.47
	0.082	0.059	0.059	0.059
	0.035	0.529	2.081	0.47
	0.024	0.341	0.459	0.047
	0.024	0.67	0.435	0.024
	0.024	0.541	0.212	0.223
	0.047	0.024	0.024	0.024
	0.024	0.341	0.447	0.694
	0.141	0.247	0.047	1.094
	0.223	0.506	0.118	0.024
	0.024	0.024	0.094	0.118
	0.024	0.659	0.517	3.845
	0.094	0.847	0.576	0.341
	0.024	0.506	0.059	0.082
	0.188	0.165	0.094	2.34
	0.059	0.235	0.129	0.059
	0.059	1.176	0.376	0.376
	0.035	1.176	0.176	0.024
	0.235	0.223	0.024	0.024
	0.024	0.953	0.047	0.024
	0.024	0.506	0.223	0.024
	0.059	0.341	0.753	0.035
	0.165	0.541	2.081	0.024
	0.223	0.047	0.318	0.035
	0.071	0.553	0.071	0.024
	0.059	1.211	0.176	2.446
	0.024	6.339	0.118	1.729
	0.176	0.024	1.152	0.129
	0.047	0.024	0.6	0.024
	0.024	3.446	0.035	0.024
	0.024	0.365	1.282	0.27
	0.024	0.047	0.071	0.024
	0.118	0.059	0.035	1.411
	0.024	0.071	2.728	0.082
	0.024	0.318	0.541	0.165
	0.024	0.071	0.212	0.024
	0.059	0.176	0.223	0.024
	0.118	0.423	0.235	1.729
	0.035	0.753	0.341	0.682
	0.035	1.105	0.047	0.047
	0.024	0.024	0.071	0.024
	0.024	0.071	0.412	0.682
	0.024	0.094	0.259	0.059
	0.047	0.071	0.235	0.988
	0.024	0.094	0.035	0.106
	0.059	0.153	0.176	0.024
	0.035	0.153	0.165	0.024
	0.035	0.153	0.353	0.024
	0.106	0.376	0.141	1.576
	0.612	0.024	0.129	0.035
	0.024	0.212	0.47	0.024
	0.024	0.259	0.353	0.047
	0.024	0.282	0.259	0.047
	0.024	0.494	0.047	0.694
	0.024	0.259	0.2	0.259
	0.024	0.059	0.235	0.388
	0.024	0.506	0.235	0.024
	0.071	0.259	1.976	0.024
	0.024	0.082	0.365	0.024
	0.776	0.294	1.423	0.118
	0.024	0.27	2.117	0.282
	0.024	0.024	0.071	0.035
	0.024	0.27	0.858	0.506
	0.035	0.059	0.753	0.082
	0.035	0.212	0.176	0.035
	0.024	0.024	0.259	0.024
	0.588	0.071	0.188	0.024
	0.024	0.035	0.318	0.106
	0.024	0.047	0.118	0.423
	0.165	0.047	1.858	0.564
	0.024	0.482	1.446	0.024
	0.035	0.423	0.024	0.482
	0.435	0.059	0.259	0.376
	0.282	0.223	0.306	0.153
	0.165	0.2	0.494	1.611
	0.024	0.024	0.035	0.024
	0.024	0.106	0.306	1.787
	0.035	0.506	0.329	0.141
	0.035	0.106	1.364	0.024
	0.059	0.318	0.788	0.035
	0.329	0.024	0.27	0.094
	0.024	0.47	0.176	0.176
	0.024	0.447	0.823	0.153
	0.024	0.341	0.165	1.235
	0.094	0.129	0.024	0.047
	0.024	0.259	0.118	0.035
	0.047	0.694	0.282	0.047
	0.153	0.294	0.141	6.186
	0.024	0.059	0.024	0.024
	0.024	0.141	0.706	0.082
	0.071	0.047	0.529	0.047
	0.106	0.576	0.212	0.024
	0.024	0.024	0.306	0.024
	0.024	0.106	0.165	0.024
	0.035	0.024	0.388	0.024
	0.165	0.082	2.223	0.906
	0.024	0.776	0.506	0.106
	0.024	0.165	0.223	0.118
	0.047	0.294	0.376	3.822
	0.141	0.047	0.247	2.14
	0.024	0.306	0.223	0.035
	0.082	0.035	0.082	0.024
	0.024	0.082	0.47	0.212
	0.106	0.047	0.188	0.212
	0.035	0.27	0.47	0.024
	0.024	0.67	0.118	0.035
	0.071	0.024	0.071	0.024
	0.035	0.082	0.353	2.234
	0.141	0.024	0.435	0.106
	0.035	0.059	2.693	0.024
	0.176	0.294	0.306	1.27
	0.306	0.129	0.024	0.047
	0.047	0.176	0.388	1.341
	0.071	0.024	1.823	0.165
	0.024	0.035	0.623	0.024
	0.082	0.141	0.517	0.929
	0.024	0.024	0.506	1.764
	0.118	0.035	0.2	0.071
	0.024	0.282	0.024	0.564
	0.024	0.341	0.306	0.118
	0.035	0.294	0.282	0.588
	0.082	0.376	0.835	0.059
	0.2	0.682	0.176	1.388
	0.024	0.282	0.259	0.764
	0.047	0.035	0.717	0.223
	0.176	0.647	0.412	0.306
	0.035	0.318	0.235	0.353
	0.024	0.024	1.235	0.494
	0.024	0.329	0.67	0.118
	0.024	0.2	0.247	0.106
	0.024	0.659	0.588	0.388
	0.176	0.059	0.024	0.553
	0.024	0.059	0.082	0.094
	0.024	0.2	2.164	0.071
	0.024	0.212	0.494	0.024
	0.024	0.024	0.282	0.024
	0.235	0.612	0.306	1.235
	0.082	1.07	0.2	1.235
	0.024	1.682	2.375	0.047
	0.106	1.164	0.694	1.235
	0.024	0.223	0.329	0.741
	0.024	0.764	0.223	0.024
	0.024	1.058	2.164	0.024
	0.024	0.024	0.353	0.071
	0.094	0.835	0.588	0.647
	0.024	0.823	1.247	0.106
	0.024	0.788	0.024	0.024
	0.024	0.541	0.435	0.071
	0.024	1.294	0.223	0.047
	0.024	0.071	0.165	0.024
	0.141	0.811	0.776	5.08
	0.035	5.504	0.341	0.024
	0.024	3.493	0.071	0.024
	0.047	0.024	0.035	0.717
	0.024	0.811	0.412	0.024
	0.071	1	0.141	0.423
	0.024	0.412	0.4	0.976
	0.035	1.247	0.27	0.024
	0.024	0.823	0.024	0.6
	0.024	4.492	0.176	0.059
	0.024	0.176	2.223	0.588
	0.024	3.116	0.141	0.811
	0.024	3.011	0.365	2.352
	0.118	0.365	0.235	0.024
	0.024	0.564	0.541	0.035
	0.035	0.024	0.176	0.024
	0.071	0.035	0.811	0.059
	0.024	0.024	3.269	0.035
	0.024	0.823	0.188	0.435
	0.035	0.588	0.741	0.247
	0.129	0.047	0.6	0.941
	0.024	2.328	0.388	0.176
	0.035	5.962	0.024	0.035
	0.035	0.776	1.811	0.682
	0.024	0.153	0.259	0.517
	0.035	1.023	0.059	0.106
	0.024	0.341	0.341	1.188
	0.024	0.176	0.27	0.024
	0.024	0.365	1.317	0.024
	0.024	1.74	0.635	0.071
	0.024	0.376	2.187	0.106
	0.2	0.024	0.165	0.059
	0.047	0.035	0.024	4.481
	0.094	0.494	0.094	0.035
	0.024	1.105	0.059	0.423
	0.024	0.035	0.282	1.164
	0.024	0.882	0.612	0.4
	0.259	1.2	0.717	0.082
	0.024	0.118	0.906	0.024
	0.024	0.553	0.435	0.035
	0.024	0.165	1.552	0.153
	0.447	1.117	1.317	1.07
	0.024	0.647	0.47	1.07
	0.024	0.576	2.199	0.047
	0.024	1.035	0.529	3.034
	0.024	1.141	0.2	0.682
	0.024	0.929	0.024	1
	0.035	0.6	1	0.435
	0.024	0.941	1.376	0.024
	0.035	0.106	1.446	0.729
	0.047	0.024	0.176	1.188
	0.024	0.212	0.4	0.024
	0.024	0.153	0.647	0.024
	0.024	0.071	0.176	0.094
	0.024	0.341	0.823	0.082
	0.024	1.717	0.071	0.847
	0.024	1.446	0.035	0.035
	0.059	1.094	0.235	0.153
	0.059	0.024	0.223	0.282
	0.024	1.058	0.153	0.024
	0.024	1.341	2.328	0.906
	0.188	1.87	1.211	0.741
	0.024	0.024	0.024	4.869
	0.024	0.035	1.411	0.024
	0.047	0.259	1.058	0.071
	0.059	1.011	0.024	2.223
	0.024	0.024	0.576	0.741
	0.024	0.024	0.024	0.576
	0.047	0.071	0.223	0.024
	0.024	0.035	0.223	0.294
	0.035	0.035	0.423	0.388
	0.024	0.106	2.164	0.494
	0.047	1.011	0.388	0.388
	0.024	0.964	0.024	0.647
	0.024	0.717	0.024	2.822
	0.024	2.234	0.024	0.024
	0.024	0.694	0.235	0.024
	0.024	1.247	0.024	0.223
	0.024	0.059	0.118	0.517
	0.024	0.306	0.459	0.588
	0.035	0.082	1.164	1.282
	0.212	0.729	0.035	0.388
	0.035	0.576	0.388	0.635
	0.024	1.082	0.776	2.07
	0.024	0.047	0.27	0.035
	0.024	0.047	1.329	0.717
	0.035	0.729	0.082	0.024
	0.024	0.024	0.894	0.235
	0.024	0.129	0.47	0.024
	0.024	0.553	0.341	1.023
	0.212	0.506	0.024	0.612
	0.024	1.388	0.047	0.47
	0.035	8.902	0.141	0.024
	0.024	0.87	0.941	0.706
	0.035	0.87	0.8	0.388
	0.024	0.588	0.047	0.082
	0.165	0.024	0.306	0.388
	0.047	0.141	0.024	0.035
	0.024	0.024	0.376	0.035
	0.024	0.047	0.882	2.705
	0.024	0.553	1.141	0.894
	0.035	0.482	0.106	1.47
	0.059	0.035	0.165	0.294
	0.024	0.035	0.365	1.505
	0.024	0.082	0.024	0.118
	0.047	0.259	0.047	0.094
	0.188	0.035	1.023	0.024
	0.024	0.094	0.153	0.165
	0.059	0.176	0.024	0.27
	0.059	0.035	0.811	0.047
	0.024	0.153	0.235	0.365
	0.024	1.435	0.082	0.388
	0.024	0.024	0.082	0.035
	0.024	0.024	0.047	0.494
	0.024	3.798	1.729	0.494
	0.024	0.282	0.082	0.553
	0.024	0.059	2.634	0.024
	0.024	3.504	0.2	0.071
	0.024	0.024	0.047	0.294
	0.035	9.137	0.071	0.247
	0.024	0.024	0.764	0.024
	0.365	0.024	0.776	0.882
	0.024	0.059	0.024	0.188
	0.024	0.118	0.035	0.259
	0.035	0.024	0.082	0.024
	0.024	0.129	0.494	0.635
	0.024	2.505	2.375	0.635
	0.024	0.024	0.035	0.035
	0.024	0.882	0.176	1.317
	0.024	0.329	0.494	0.082
	0.047	2.058	0.776	0.329
	0.024	1.352	0.647	0.035
	0.035	2.317	0.564	0.541
	0.082	0.294	0.329	0.423
	0.035	0.6	0.024	0.564
	0.588	0.612	0.858	0.129
	0.024	1.411	0.353	0.188
	0.047	0.2	0.024	0.035
	0.035	3.081	1.129	0.223
	0.059	0.541	0.094	0.553
	0.024	0.071	0.635	0.059
	0.365	1.635	0.106	0.506
	0.024	0.835	1.047	0.059
	0.024	0.176	0.118	0.482
	0.129	0.094	0.024	0.282
	0.059	0.129	0.282	0.094
	0.024	0.071	0.094	0.423
	0.024	6.915	0.153	0.247
	0.035	0.024	0.047	0.659
	0.024	0.376	1.294	0.341
	0.024	2.752	0.612	0.929
	0.024	0.094	0.024	1.74
	0.047	0.106	2.105	0.494
	0.035	0.082	2.34	0.129
	0.024	0.365	0.482	0.929
	0.024	0.059	0.482	0.024
	0.024	0.047	0.482	0.247
	0.024	0.494	0.176	0.024
	0.024	0.165	0.459	0.024
	0.024	0.753	0.6	1.329
	0.024	2.364	0.588	0.024
	0.024	0.764	0.906	0.024
	0.024	0.976	0.682	0.459
	0.024	0.059	0.612	1.682
	0.024	0.576	0.694	0.071
	0.047	3.222	0.2	1.435
	0.024	0.412	0.024	0.024
	0.035	0.024	2.905	0.388
	0.024	0.929	0.341	0.024
	0.024	0.647	0.706	0.858
	0.188	0.576	0.435	0.035
	0.024	4.927	1.74	0.047
	0.024	0.047	0.459	0.059
	0.129	0.517	1.811	0.024
	0.024	0.071	0.588	0.318
	0.059	0.035	0.87	2.105
	0.024	0.047	0.459	0.035
	0.024	1.835	0.917	2.34
	0.176	0.588	1.341	0.165
	0.035	0.729	0.353	0.035
	0.024	0.024	0.223	0.024
	0.129	0.024	1.223	0.564
	0.141	2.176	1.517	0.847
	0.318	0.365	0.388	0.659
	0.024	0.388	0.024	0.082
	0.047	0.576	0.27	0.529
	0.165	0.071	0.035	0.764
	0.024	0.282	0.529	0.035
	0.047	0.082	0.129	3.528
	0.035	0.024	0.059	0.024
	1.682	0.388	0.553	0.024
	0.024	0.729	0.811	2.34
	0.141	2.634	0.035	0.024
	0.024	1.693	0.423	0.67
	0.024	1.94	0.223	0.517
	0.047	0.024	0.047	0.024
	0.306	0.329	1.352	1.576
	0.024	5.198	0.482	0.024
	0.035	0.035	0.047	0.353
	0.047	1.446	1.776	0.506
	0.035	0.529	1.388	0.635
	0.035	0.776	1.2	0.635
	0.047	0.329	0.129	0.141
	0.047	0.118	0.094	1.211
	0.047	1.317	0.459	0.106
	0.024	0.223	0.847	0.553
	0.024	0.964	0.517	0.553
	0.717	1.835	0.047	0.035
	0.059	0.188	0.047	0.447
	0.047	0.082	1.07	1.058
	0.024	0.165	0.435	0.858
	0.024	2.893	1.752	0.87
	0.024	0.941	0.659	0.529
	0.024	0.353	0.024	0.165
	0.035	0.059	0.094	0.024
	0.035	0.788	0.035	0.706
	0.024	0.318	0.294	1.129
	0.024	0.2	0.071	0.259
	0.035	0.035	0.082	0.047
	0.047	0.035	0.741	0.024
	0.059	1.505	0.247	0.494
	0.024	0.024	0.376	1.588
	0.153	0.024	0.129	4.163
	0.035	0.024	0.024	0.024
	0.035	0.67	0.282	0.024
	0.024	0.024	0.223	0.035
	0.024	0.67	1.811	0.365
	0.024	5.398	0.47	1.152
	0.024	2.74	0.647	1.011
	0.024	0.435	0.094	0.176
	0.035	0.035	0.529	0.376
	0.024	0.047	3.022	0.035
	0.047	0.024	0.388	0.717
	0.035	0.623	0.141	1.364
	0.071	1.623	0.047	0.694
	0.047	2.093	1.517	0.024
	0.106	1.411	0.024	1.858
	0.024	0.459	1	0.024
	0.118	0.553	0.447	0.894
	0.035	0.035	0.612	2.434
	0.059	0.024	0.858	0.024
	0.024	1.446	0.082	2.187
	0.024	1.176	0.165	2.905
	0.024	0.917	0.588	0.035
	0.082	0.024	0.423	0.024
	0.024	0.024	0.035	0.106
	0.047	2.999	0.035	0.223
	0.318	0.024	0.635	0.024
	0.071	0.024	0.27	0.106
	0.071	0.482	1.74	0.87
	0.153	2.54	0.212	0.024
	0.071	0.059	0.341	0.4
	0.024	0.506	0.024	5.257
	0.024	0.753	0.811	0.247
	0.024	0.4	0.259	0.118
	0.035	0.024	0.376	1.905
	0.047	1.599	0.094	2.622
	0.024	0.059	0.024	0.176
	0.059	0.024	0.294	0.118
	0.024	0.494	0.118	0.024
	0.035	0.588	0.212	0.212
	0.024	0.024	0.835	0.094
	0.035	0.235	0.235	0.176
	1.047	0.87	0.353	0.153
	0.153	0.047	0.223	0.212
	0.129	0.47	0.482	0.024
	0.024	0.118	0.071	0.024
	0.024	0.035	1.129	0.106
	0.188	0.153	0.365	0.024
	0.047	0.764	0.353	1.011
	0.388	0.564	0.047	1.141
	0.024	0.035	0.282	0.118
	0.024	0.553	0.482	0.024
	0.024	2.458	0.106	0.047
	0.024	0.706	0.247	1.564
	0.024	0.353	0.141	0.153
	0.118	0.341	0.294	0.024
	0.024	1.082	1.058	2.023
	0.024	0.024	0.2	0.035
	0.082	0.047	1.223	0.035
	0.035	0.188	1.635	0.082
	0.024	0.129	1.329	1.693
	0.082	1.776	0.541	0.082
	0.294	5.139	0.635	0.024
	0.106	0.024	0.329	1.305
	0.059	2.846	0.106	1.693
	0.082	3.551	0.153	0.847
	0.035	0.059	0.035	1.646
	0.047	0.024	0.4	0.024
	0.035	0.129	0.541	0.024
	0.035	3.587	0.212	0.024
	0.153	0.024	0.306	3.634
	0.024	0.024	0.682	1.658
	0.024	0.047	0.129	0.024
	0.035	0.024	0.494	1.929
	0.035	1.905	0.588	0.753
	0.024	0.024	0.306	1.188
	0.094	0.024	0.4	0.024
	0.035	3.058	0.035	4.328
	0.024	0.6	0.388	0.082
	0.024	2.505	0.188	0.035
	0.024	0.188	0.059	2.129
	0.035	0.024	0.529	0.024
	0.024	1.893	0.647	0.024
	0.024	0.082	0.141	0.071
	0.024	1.764	1.047	2.399
	0.035	0.423	0.106	0.47
	0.024	0.188	0.259	1.27
	0.024	0.035	0.094	0.024
	0.024	0.024	0.588	1.2
	0.035	0.412	0.764	0.729
	0.024	0.447	0.024	0.035
	0.024	0.623	0.035	1.07
	1.047	0.176	0.024	0.071
	0.047	0.459	0.024	0.035
	0.035	0.223	0.082	0.024
	0.059	0.482	0.729	0.588
	0.165	0.435	0.024	1.458
	0.094	0.035	0.223	0.024
	0.071	0.506	0.412	0.129
	0.129	0.341	0.894	0.235
	0.035	0.341	0.318	0.024
	0.176	0.412	0.024	0.024
	0.071	0.165	0.318	0.035
	0.176	0.059	0.059	0.024
	0.024	0.482	0.282	0.623
	0.059	0.129	1.235	0.024
	0.047	0.106	0.329	0.318
	0.024	0.423	0.235	0.964
	0.2	0.247	0.27	1.329
	0.47	0.67	0.623	0.459
	0.082	1.023	0.776	0.141
	0.024	0.294	0.494	0.388
	0.165	0.447	2.34	0.024
	0.024	0.247	1.529	0.247
	0.153	1.764	2.129	0.024
	0.035	0.27	0.459	3.387
	0.024	0.024	1.705	0.024
	0.024	0.376	0.612	2.681
	0.024	0.118	0.024	0.035
	0.882	0.612	0.8	0.894
	0.035	0.2	0.906	0.024
	0.176	0.376	0.129	0.024
	0.129	0.588	0.4	0.071
	0.024	0.894	0.024	1.67
	0.165	0.024	0.024	0.024
	0.059	0.764	0.553	0.047
	0.047	0.906	0.259	0.212
	0.024	0.647	0.353	0.035
	0.047	0.423	0.024	0.082
	0.118	0.141	2.352	0.118
	0.024	0.047	0.459	0.729
	0.118	0.024	0.6	0.306
	0.024	0.894	0.035	0.035
	0.082	0.106	1.352	0.741
	0.129	0.024	0.247	0.059
	0.035	0.106	0.282	0.188
	0.024	1.305	0.47	0.035
	0.318	0.376	0.847	0.635
	0.047	0.024	1.294	0.67
	0.165	0.035	1.235	0.106
	0.059	0.035	0.858	2.081
	0.223	0.094	1.2	1.294
	0.024	1.294	1.164	0.024
	0.094	0.165	0.024	0.024
	0.035	1.188	1.294	0.024
	0.059	0.024	0.024	0.024
	0.071	0.024	0.941	0.024
	0.129	0.329	0.588	0.165
	0.141	1.011	0.529	1.411
	0.212	0.776	0.024	0.024
	0.223	0.024	0.024	0.024
	0.2	0.059	0.459	0.024
	0.141	0.259	0.353	0.024
	0.024	0.024	0.141	0.035
	0.082	0.612	0.588	2.058
	0.212	0.259	1.27	0.024
	1.646	0.024	0.223	1.341
	0.423	0.835	0.447	1.235
	0.035	0.047	1.188	0.435
	0.024	0.047	0.564	0.024
	0.129	0.435	0.294	0.024
	0.024	0.047	0.047	2.211
	0.035	0.376	0.024	0.024
	0.035	0.447	0.223	0.035
	0.071	0.365	0.212	3.599
	0.071	0.282	0.67	1.329
	0.811	0.506	0.329	0.024
	0.024	0.8	0.811	0.047
	0.024	0.294	0.024	2.893
	0.047	0.024	1.211	0.059
	0.047	0.435	0.623	5.809
	0.024	0.329	0.8	0.059
	0.035	0.941	0.071	0.176
	0.071	0.118	1.564	0.024
	0.035	0.27	0.353	0.329
	0.024	0.482	0.553	0.024
	0.118	0.306	0.423	0.035
	0.024	0.153	0.141	0.024
	0.423	0.764	0.212	0.071
	0.035	0.024	0.047	1.729
	0.847	0.024	1.176	9.431
	0.024	0.024	1.623	0.024
	0.459	0.482	0.494	0.059
	0.024	1.564	0.67	0.035
	0.024	0.541	0.741	1.105
	0.318	0.741	0.564	2.846
	0.024	0.035	0.435	1.305
	0.024	0.141	0.682	0.024
	1.364	0.941	0.223	0.024
	0.588	0.165	0.517	1.176
	0.024	0.071	0.024	0.024
	0.024	0.094	0.365	0.153
	0.024	0.035	0.047	0.035
	0.035	0.188	0.082	0.153
	0.635	2.364	1.258	0.024
	0.024	0.118	0.318	0.024
	0.035	0.035	0.976	0.059
	2.011	0.141	0.388	0.035
	0.024	0.27	0.694	0.024
	0.024	0.188	0.906	0.035
	0.024	2.093	0.153	0.024
	0.035	0.517	0.082	0.024
	0.082	0.2	0.035	0.024
	0.024	0.341	1.929	0.024
	0.024	0.517	0.024	0.024
	0.153	0.047	0.27	0.294
	0.035	0.035	0.188	0.071
	0.082	0.176	0.118	0.024
	0.024	0.318	0.176	0.035
	0.024	0.27	0.341	0.047
	0.024	0.318	0.176	0.576
	0.341	0.141	0.118	0.024
	0.024	0.459	0.094	0.059
	0.024	0.67	0.094	0.035
	0.024	0.047	0.894	0.176
	1.435	0.082	0.188	0.071
	0.247	0.047	0.094	0.294
	0.024	0.082	0.035	0.035
	0.035	0.094	1.846	1.211
	0.024	0.082	0.223	0.024
	0.035	0.071	0.106	2.211
	0.035	0.188	0.035	1.446
	0.059	0.059	0.259	0.024
	0.024	0.553	0.564	0.682
	0.024	0.071	0.024	0.035
	0.024	1.235	0.153	0.071
	0.024	0.141	0.423	0.082
	0.659	0.024	0.188	0.024
	0.906	0.223	0.482	0.482
	0.941	0.2	0.541	0.024
	0.024	0.024	0.47	0.035
	0.024	0.188	0.588	0.024
	0.247	0.517	0.024	0.047
	0.094	0.047	0.8	0.047
	0.047	0.294	0.612	0.024
	0.024	0.141	1.858	0.024
	0.024	0.2	1.094	0.024
	0.024	0.212	0.6	0.024
	0.024	0.753	0.129	4.163
	0.129	0.412	0.329	0.024
	0.024	0.165	0.87	0.035
	1.435	0.094	0.294	0.035
	0.024	0.212	1.905	0.024
	0.294	0.082	0.141	0.024
	0.835	0.176	0.27	0.035
	0.024	0.353	0.176	0.024
	0.024	0.165	0.153	0.024
	0.035	1.129	0.153	0.024
	0.024	0.176	0.2	1.494
	0.024	0.035	0.341	0.024
	0.024	0.024	0.259	0.024
	0.059	0.27	0.423	0.588
	0.024	0.6	0.988	0.906
	0.035	0.106	0.482	0.024
	0.024	0.282	1.058	0.071
	0.024	0.882	0.494	0.024
	0.024	0.635	1.035	0.623
	0.035	1.07	0.894	0.035
	1.341	0.2	0.024	0.024
	0.024	0.094	0.588	0.059
	0.118	0.129	0.447	5.068
	0.024	0.176	0.353	0.024
	0.024	0.176	0.365	0.118
	1.258	0.024	0.447	0.071
	0.6	1.235	0.247	1.87
	0.047	0.082	0.188	0.024
	0.024	0.282	0.235	0.071
	0.024	0.753	0.517	0.024
	0.306	0.129	0.082	0.024
	0.024	0.141	0.376	0.024
	0.223	0.717	0.059	1.07
	0.717	0.141	0.035	0.024
	0.153	0.388	0.024	0.024
	0.024	0.024	0.153	0.035
	0.024	1.494	0.388	0.024
	0.118	0.035	0.482	0.024
	0.024	0.788	0.329	0.035
	0.071	0.024	0.071	0.024
	0.035	0.129	0.388	0.024
	0.071	0.059	0.176	0.024
	0.059	0.858	0.024	3.246
	0.153	0.635	0.059	1.329
	0.106	0.717	0.388	0.035
	0.059	0.176	0.118	0.035
	0.024	0.141	0.071	0.024
	0.059	0.024	0.223	4.128
	0.071	0.106	0.118	0.024
	0.024	0.141	0.294	0.082
	0.294	0.035	0.024	0.035
	0.082	0.423	0.106	0.024
	0.341	1.399	0.553	0.024
	0.024	0.024	0.412	0.035
	0.035	1.117	0.353	2.081
	0.153	0.223	0.341	1.176
	0.141	0.047	0.212	0.082
	0.024	0.024	0.2	0.024
	0.024	1.152	0.388	3.94
	0.047	0.576	0.176	0.024
	0.094	0.282	0.106	0.035
	0.035	0.024	0.035	0.035
	0.047	0.024	0.282	0.024
	0.035	0.588	0.259	0.035
	0.024	0.035	0.071	0.024
	0.082	0.024	0.106	0.035
	0.035	0.024	0.035	0.024
	0.024	0.564	0.035	0.024
	0.024	0.27	0.141	0.024
	0.024	0.176	0.024	2.399
	0.106	0.223	0.024	0.494
	0.2	0.024	0.282	0.047
	0.024	0.035	0.576	0.047
	0.2	0.024	0.106	0.024
	0.024	0.071	0.235	0.024
	0.024	0.129	0.6	0.024
	0.788	0.035	0.247	2.305
	0.764	1.976	0.035	0.024
	0.024	1.235	0.353	0.365
	0.165	0.035	0.165	0.024
	0.035	0.27	0.47	0.047
	0.165	0.176	0.165	0.024
	0.106	0.024	0.318	0.024
	0.059	0.094	0.118	0.106
	0.024	0.388	0.341	0.024
	0.353	0.306	0.071	0.435
	0.318	1.317	0.118	0.024
	0.082	0.741	0.282	0.035
	0.035	0.412	0.318	0.024
	0.035	1.541	0.176	0.047
	0.059	0.235	0.259	0.047
	0.024	0.282	0.259	0.024
	0.024	0.435	0.118	0.153
	0.118	0.024	0.165	1.305
	0.024	1.082	0.129	0.412
	0.118	0.059	0.141	1.47
	0.024	0.294	0.094	0.118
	0.141	0.329	0.306	0.129
	0.176	0.165	0.306	0.212
	0.035	1.105	0.447	0.024
	0.176	0.247	0.118	0.047
	0.047	0.024	0.153	0.494
	0.024	0.27	0.082	0.024
	0.035	0.082	0.376	0.024
	0.118	0.2	0.024	0.2
	0.141	0.024	0.094	0.024
	0.059	0.176	0.118	0.024
	0.459	0.541	0.118	0.212
	0.024	1.247	0.588	2.199
	0.529	0.024	0.106	0.024
	0.247	1.117	0.059	1.658
	0.188	0.2	0.024	0.071
	0.024	0.717	0.141	0.024
	0.024	1.035	0.071	1.105
	0.035	0.118	0.235	0.024
	0.176	0.4	0.106	0.024
	0.071	0.447	0.212	0.024
	0.106	0.129	0.047	1.176
	0.129	0.517	0.024	0.459
	0.318	0.024	0.141	0.024
	0.753	0.329	0.247	0.212
	0.165	0.141	1.011	0.035
	0.2	0.141	0.082	0.365
	0.071	0.482	0.188	2.023
	0.094	0.129	0.094	0.741
	0.106	0.153	0.67	0.27
	0.035	1.141	0.223	0.388
	0.024	0.894	0.6	0.071
	0.106	0.118	0.87	0.635
	0.459	0.27	0.776	0.717
	0.035	0.118	0.506	0.024
	0.024	0.071	0.094	0.4
	0.482	0.176	0.165	0.517
	0.412	0.153	0.353	0.318
	0.035	0.035	0.847	0.647
	0.024	0.212	0.247	0.235
	2.834	2.129	0.047	0.047
	0.024	0.353	0.318	0.517
	0.118	2.575	0.047	0.024
	0.024	0.635	0.706	0.294
	0.035	0.024	0.024	0.153
	0.047	0.071	0.764	0.376
	0.153	0.517	0.059	0.447
	0.071	0.024	0.129	0.047
	0.024	0.223	0.376	0.047
	0.024	0.059	0.153	0.153
	0.024	0.082	2.058	0.223
	0.035	0.094	0.753	0.047
	0.035	0.4	0.87	0.423
	0.47	0.141	0.176	0.024
	0.106	0.259	0.282	0.223
	0.635	4.045	0.059	0.87
	0.2	0.435	0.329	1.094
	0.024	0.459	0.823	0.035
	0.035	0.094	0.071	0.047
	0.047	0.847	0.482	1.164
	0.035	0.047	0.365	0.447
	0.541	1.058	1.646	0.106
	0.659	0.059	0.035	0.259
	0.082	1.129	0.247	0.529
	0.259	0.318	0.024	2.234
	0.024	1	0.635	0.082
	0.106	1.188	0.564	0.282
	0.188	3.163	0.306	0.094
	0.129	1.294	0.588	0.435
	0.024	0.106	0.318	0.082
	1.27	0.858	1.117	0.4
	0.047	0.259	0.541	0.024
	0.106	0.165	0.035	0.035
	0.024	0.035	0.247	0.024
	0.059	0.212	0.294	0.282
	1.411	0.835	1.082	0.094
	0.27	0.47	0.941	0.153
	0.047	0.823	0.106	0.259
	0.024	0.67	0.118	0.118
	1.552	0.6	0.094	0.282
	0.024	0.906	0.165	0.024
	0.024	2.834	1.705	0.318
	0.129	0.024	0.024	0.894
	0.047	4.328	0.482	1.388
	0.329	1.329	0.329	0.106
	0.047	0.529	0.494	0.188
	0.259	0.506	0.188	0.094
	0.659	0.623	0.035	0.529
	0.024	0.024	0.223	0.047
	0.024	0.235	0.212	0.118
	0.047	0.529	0.412	0.141
	0.047	0.729	0.024	0.176
	0.212	0.811	0.635	0.2
	0.165	0.024	0.906	0.188
	0.188	0.035	0.47	0.365
	0.035	1.223	0.365	0.553
	0.459	1.2	0.917	1.87
	0.024	0.294	0.647	0.235
	0.024	0.129	0.294	0.129
	0.024	0.047	0.024	0.223
	0.047	0.047	0.035	1.388
	0.024	0.118	0.27	0.082
	0.024	0.035	0.106	0.247
		0.647	0.353	0.659
		0.588	0.576	0.435
		0.67	0.365	0.082
		0.082	0.024	0.318
		0.353	0.2	0.4
		0.576	0.129	0.153
		0.717	0.329	0.412
		0.706	0.106	0.165
		0.941	0.329	0.329
		0.588	0.035	0.353
		2.246	0.964	0.106
		0.153	0.282	0.059
		0.482	0.388	0.024
		0.823	0.564	0.659
		0.306	0.024	0.423
		0.4	0.235	0.188
		0.423	0.388	1.541
		0.082	0.212	0.024
		0.259	0.153	0.235
		0.259	0.341	0.459
		1.082	0.8	0.176
		1.117	0.2	0.353
		3.551	0.247	0.517
		0.953	0.106	0.341
		0.153	0.106	2.187
		0.729	0.035	0.118
		0.729	0.612	0.212
		0.318	0.729	0.635
		0.035	0.717	0.024
		0.329	0.024	0.035
		0.024	0.024	1.023
		0.494	1.576	1.635
		0.035	0.035	0.118
		0.553	0.647	0.341
		0.047	0.318	0.282
		0.706	1.399	0.235
		0.118	1.105	0.035
		0.094	0.082	0.106
		0.176	0.623	0.082
		0.035	0.517	1.011
		0.188	0.059	1.623
		2.058	0.024	1.152
		0.024	0.329	0.024
		0.118	0.035	0.106
		0.612	0.388	0.024
		0.024	0.329	0.635
		0.717	0.024	0.706
		0.059	0.165	0.917
		1.011	0.082	0.176
		1.188	0.071	0.706
		0.388	0.517	0.094
		0.024	0.388	0.282
		0.176	0.106	0.141
		0.517	0.024	1.07
		0.153	0.188	0.847
		0.247	0.447	0.341
		0.024	0.047	0.87
		0.67	0.024	0.059
		0.647	0.094	1.023
		0.294	0.2	0.106
		0.059	0.035	0.059
		0.153	0.223	1.517
		0.035	0.082	2.14
		0.047	0.153	0.423
		0.435	0.87	0.423
		0.059	0.435	0.024
		1.211	0.612	0.647
		0.447	0.27	0.047
		0.388	0.024	0.235
		0.106	0.106	0.047
		0.376	0.341	1.646
		0.153	0.153	0.494
		0.071	0.024	0.106
		0.024	0.247	0.106
		0.024	0.118	0.2
		0.024	0.129	0.188
		1.317	0.035	0.235
		0.2	1.411	0.024
		0.412	0.118	0.153
		0.47	0.059	0.153
		0.024	0.165	0.459
		0.694	0.118	0.024
		0.047	0.024	0.47
		0.282	0.188	0.2
		0.188	0.223	0.494
		0.482	0.035	0.035
		0.035	0.118	0.941
		1.682	0.223	0.129
		0.047	0.165	0.353
		0.059	0.024	0.176
		0.482		0.035
		2.105		0.082
		0.024		0.223
		0.082		1.599
		0.024		0.035
		0.753		2.54
		0.024		0.988
		0.024		0.306
		0.2		0.024
		1.576		0.047
		0.47		0.071
		0.071		0.247
		0.118		0.024
		0.035		0.165
		0.553		0.341
		0.082		0.071
		1.258		0.024
		0.153		0.024
		1.47		0.071
		0.447		0.035
		0.576		0.024
		0.176		0.141
		0.235		0.153
		0.717		0.412
		0.4		0.082
		0.635		0.318
		0.506		0.259
		0.353		0.024
		0.47		0.035
		0.776		0.694
		0.67		0.106
		0.094		0.071
		0.047		0.141
		0.953		0.8
		0.024		0.024
		3.787		0.071
		0.024		0.306
		0.318		0.447
		0.024		0.059
		1.623		0.447
		0.094		0.082
		0.035		0.024
		0.094		1.929
		0.035		0.024
		0.741		0.059
		0.388		0.035
		0.024		0.247
		0.024		0.141
		0.071		0.235
		0.024		0.106
		0.071		0.835
		0.035		0.282
		0.106		2.693
		1.129		0.223
		0.024		1.435
		0.024		0.035
		0.129		0.223
		0.612		0.811
		0.024		0.035
		0.2		0.153
		0.024		1.94
		0.118		0.024
		0.106		6.55
		3.422		0.024
		0.035		0.035
		0.047		0.035
		0.024		0.529
		0.6		0.106
		0.141		0.188
		0.024		0.365
		0.024		0.294
		0.118		0.071
		0.024		0.2
		0.047		0.024
		2.74		0.035
		1.305		0.506
		0.423		0.024
		0.035		0.024
		0.047		0.106
		0.024		1.011
		0.341		0.212
		0.094		0.188
		0.953		0.141
		0.047		0.059
		0.071		0.247
		0.165		0.118
		0.047		0.282
		2.423		0.188
		0.141		1.305
		0.764		1.823
		0.082		0.024
		0.059		0.035
		0.024		0.529
		0.024		0.047
		0.576		0.188
		0.024		0.082
		0.153		1.152
		0.035		3.387
		0.024		1.564
		1.223		0.082
		0.165		0.047
		0.059		0.047
		0.071		0.082
		0.106		0.035
		0.223		0.165
		0.047		0.27
		1.505		0.035
		1.611		0.118
		0.529		0.529
		0.024		0.059
		0.541		0.212
		0.035		0.423
		1.623		0.365
		0.129		0.024
		0.247		0.024
		1.294		0.106
		1.117		0.035
		0.059		0.024
		0.118		0.024
		1.423		0.071
		5.033		0.506
		0.082		0.047
		0.071		0.024
		0.835		1.905
		0.941		0.882
		0.047		2.07
		0.306		0.129
		0.223		0.165
		0.024		0.082
		1.094		2.176
		1.023		0.059
		0.47		2.352
		1.635		1.058
		0.035		0.035
		0.035		1.294
		0.024		0.706
		0.059		0.67
		1.329
		1.446
		0.741
		2.411
		0.035
		0.035
		0.529
		1.164
		0.059
		0.341
		0.318
		0.024
		0.282
		1.27
		0.059
		1.552
		0.953
		0.306
		0.024
		0.318
		3.763
		1.176
		1.141
		0.6
		0.176
		1.411
		0.106
		0.141
		0.153
		3.551
		0.165
		0.929
		1
		0.024
		2.305
		0.318
		0.647
		0.035
		0.553
		0.8
		0.024
		0.376
		0.153
		2.011
		0.024
		0.753
		0.035
		0.341
		5.245
		0.059
		0.247
		0.823
		1.141
		0.035
		0.024
		0.529
		1.105
		0.024
		0.235
		0.024
		0.506
		1.341
		3.281
		0.329
		0.024
		0.024
		0.024
		1.658
		0.094
		0.024
		0.024
		0.035
		1.152
		0.353
		0.059
		0.953
		0.282
		0.059
		1.411
		1.07
		2.152
		5.057
		0.412
		0.588
		1.482
		1.164
		0.071
		0.282
		1.129
		0.024
		1.152
		0.024
		0.87
		0.082
		1.658
		1.823
		2.246
		1.352
		1.717
		0.024
		0.835
		1.294
		0.706
		1.129
		0.024
		0.27
		0.059
		0.223
		2.023
		0.741
		1.882
		0.024
		0.024
		0.024
		0.8
		1.764
		1.376
		0.024
		0.024
		0.024
		1.529
		2.517
		1.423
		0.024
		0.541
		0.412
		0.024
		0.047
		0.035
		0.541
		0.306

## Sheet: Extended Data Fig. 6i
FRI-GFP	35S: FRI-GFP
NV	NV	1WV	2WV	4WV
0	4	7	4	1
0	2	5	7	1
0	0	11	10	2
0	0	5	10	3
0	2	6	15	5
0	3	7	10	4
1	3	7	6	1
0	7	3	5	1
2	0	1	5	1
0	3	6	5	2
1	1	10	4	5
1	7	6	5	6
0	4	2	3	3
0	1	6	8	7
0	3	7	5	4
0	4	3	7	7
1	2	3	7	7
0	5	3	6	1
1	5	7	7	13
0	0	6	6	11
2	0	19	7	8
0	6	6	8	7
0	2	6	8	6
1	10	5	6	1
1	26	14	9	6
1	8	17	8	6
0	6	13	5	7
0	5	16	16	5
0	4	9	10	4
0	4	10	15	10
0	8	4	5	3
0	8	5	4	7
0	6	5	11	12
0	1	6	6	3
0	7	4	6	5
0	17	10	4	5
0	14	7	5	2
0	3	6	6	16
0	3	12	5	3
0	0	8	3	9
1	4	8	14	2
1	6	17	7	5
0	0	13	12	3
0	0	2	12	7
1	0	6	4	3
1	0	6	4	6
2	0	8	5	14
1	4	4	2	12
2	8	5	5	17
3	7	10	4	16
0	1	7	6	8
0	21	6	3	18
0	10	5	7	8
0	39	3	5	2
1	2	7	1	3
0	5	8	4	4
0	1	7	7	2
0	6	4	3	6
1	4	6	3	14
0	1	7	5	11
0	3	6	5	26
1	5	4	1	11
2	2	4	5	12
0	4	2	5	5
0	4	0	10	12
0	0	1	3	18
0	3	1	7	8
2	0	3	2	18
0	0	6	3	26
0	0	4	7	7
2	0	5	3	4
2	0	9	4	6
2	2	9	4	2
2	3	7	2	1
0	1	12	2	8
0	0	2	4	2
2	6	5	1	8
3	3	6	6	2
1	3	4	6	1
0	3	5	6	4
1	4	7	7	2
0	0	5	6	3
0	1	15	2	2
0	7	6	4	6
0	7	8	4	6
1	13	9	2	5
0	4	3	4	7
2	19	7	4	4
0	14	6	1	7
0	33	5	6	9
1	8	5	9	6
0	1	9	7	5
0	3	7	7	3
0	4	2	2	6
2	3	4	6	3
0	4	6	8	10
0	13	6	6	11
0	4	5	5	7
0	5	4	4	10
0	4	9	7	8
1	2	4	8	5
1	5	6	6	9
1	4	5	3	15
0	25	6	1	4
1	48	5	4	10
1	29	8	4	12
1	4	9	3	19
0	4	10	2	12
1	9	12	3	3
0	10	6	6	4
0	0	8	2	3
0	1	4	1	6
2	5	10	12	5
0	8	8	14	6
0	1	0	5	5
0	1	11	3	7
0	0	2	15	25
0	0	5	4	10
0	0	6	4	8
0	0	4	6	8
0	0	5	4	9
0	1	3	5	3
0	2	5	15	4
0	4	2	5	3
0	4	7	4	6
0	3	5	7	5
0	56	9	3	6
0	58	5	6	5
0	2	12	7	7
0	0	14	7	3
2	1	5	6	13
0	1	6	5	8
2	0	3	12	14
1	0	3	5	26
0	3	4	5	8
0	0	4	7	3
1	4	3	7	10
0	2	7	4	9
2	1	6	11	10
2	0	7	7	6
0	5	8	5	6
2	2	7	5	6
0	0	7	10	6
0	0	12	4	8
0	0	5	6	5
1	9	4	4	8
0	5	3	8	8
0	6	7	4	6
0	6	6	7	2
0	11	18	3	3
0	5	7	7	5
0	8	5	8	6
0	5	15	15	9
0	1	29	4	0
0	3	4	2	0
1	4	4	2	2
0	0	4	12	5
0	0	3	7	7
0	0	5	6	4
1	0	11	11	1
1	0	6	3	4
1	1	3	14	20
2	2	4	5	2
0	3	5	5	19
0	13	3	5	8
0	0	4	5	10
1	22	2	6	23
0	18	5	8	10
0	1	6	3	10
0	4	9	2	31
1	13	11	7	9
0	4	19	8	23
0	16	9	1	14
0	1	3	4	14
0	0	7	4	58
0	0	5	11	16
0	0	4	2	6
0	2	3	6	5
0	0	5	6	6
1	0	4	7	11
3	1	6	5	6
2	0	3	3	6
0	0	5	3	8
1	5	22	4	6
0	0	5	4	0
1	2	4	2	3
0	0	5	5	3
0	0	4	5	7
0	0	18	6	3
0	1	3	9	4
4	3	4	9	7
1	3	7	14	8
0	4	8	9	2
0	0	6	10	0
0	0	10	13	3
0	0	8	11	6
1	0	6	7	1
0	0	6	6	5
0	0	7	12	4
0	0	10	3	4
0	0	9	11	6
0	0	12	7	4
0	3	11	5	7
0	1	10	9	5
0	0	5	5	7
0	5		4	11
0	2		5	14
0	3			29
0	4			14
0	5			9
0	2			16
0	12			6
0	6			9
0	7			17
0	2			6
0	0			5
1	2
1	10
0	18
1	23
0	13
0	16
0
1
0
0
0
1
1
0
2
1
1
0
0
2
0
0
0
0
0
0
0
1
1
1
0
0
0
0
0
0
2
0
0
0
0
1
0
0
0
0

## Sheet: Extended Data Fig. 6j
FRI	FRI-GFP WT	FRI-GFP frl1-1	FRI-GFP flx-2	FRI-GFP suf4
0.00018	0.532185	0.346277	0.624165	0.482968
0.000482	0.547147	0.641713	0.757858	0.707107
0.000394	0.773782	0.646176	0.429283	0.707107

## Sheet: Extended Data Fig. 6l
WT	frl1-1	flx-2	suf4
1.42416	0.961776	0.743715	0.862719
1.33134	0.90472	0.870784	0.934554
1.11867	0.88942	0.875699	0.740762
1.12931	0.807587	0.967208	0.804529
0.896232	0.904972	1.03138	0.905034
0.911954	0.828671	0.975446	0.798374
0.850314	0.719486	0.909209	0.788095
0.822253	0.671504	0.946342	0.750495
0.974999	0.766324	1.02604	0.846966
0.883781	0.711298	0.980167	0.744038
0.829708	0.673163	0.849939	0.716404
0.827277
