# Supplementary material for: Cold-induced Arabidopsis FRIGIDA nuclear condensates for FLC repression
Source: Nature. 2021 Nov 3;599(7886):657–61. doi: 10.1038/s41586-021-04062-5 (PMC8612926; doi:10.1038/s41586-021-04062-5)
Supplement: Supplementary file 16 — Source Data Extended Data Fig. 7 [file 41586_2021_4062_MOESM16_ESM.xlsx]

## Sheet: Extended Data Fig. 7e
Distance from STSS	FRI						FRI-GFP NV						FRI-GFP 2WV
-1554	0.006598	0.010867	0.008236	0.008179	0.009202	0.0079	0.007526	0.010425	0.007684	0.007846	0.007423	0.014044	0.00732	0.014948	0.006643	0.009593	0.013104	0.014044
-320	0.009526	0.005987	0.008351	0.00683	0.007792	0.004601	0.003392	0.009075	0.004204	0.008586	0.006329	0.010644	0.012483	0.014845	0.004506	0.012058	0.007846	0.011892
12	0.011487	0.006878	0.010353	0.010644	0.003463	0.002333	0.091896	0.065432	0.100561	0.058563	0.108528	0.058563	0.016021	0.017411	0.015801	0.011019	0.01434	0.008123
472	0.008586	0.00712	0.019185	0.00683	0.004601	0.003536	0.091896		0.115514		0.12042	0.050281	0.02969	0.014743	0.028879	0.020705	0.028284	0.011728
740	0.005905	0.026027	0.008351	0.008293	0.007371	0.005864	0.110043	0.077275	0.057358	0.077275	0.085742	0.086939	0.022815	0.018532	0.021435	0.045631	0.030951	0.048568
1610	0.010425	0.001768	0.010425	0.00895	0.002973	0.002774	0.008888	0.005471	0.007371	0.005704	0.008706	0.010353	0.005212	0.003276	0.008351	0.010425	0.003511	0.00473
2063	0.00395	0.005141	0.020705	0.005704	0.005035	0.002161	0.003686	0.002253	0.003035	0.009862	0.005946	0.003789	0.013379	0.00473	0.007684	0.005987	0.010281	0.008409
4100	0.00717	0.006736	0.006736	0.007423	0.00683	0.00712	0.003322	0.003711	0.005359	0.004118	0.002349	0.006329	0.01021	0.008706	0.00895	0.007526	0.006736	0.008123
5090	0.007526	0.008066	0.011251	0.008236	0.011728	0.005704	0.011892	0.00933	0.008526	0.013755	0.008011	0.008409	0.026208	0.026027	0.02969	0.028879	0.035064	0.020279
5600	0.015052	0.00722	0.007738	0.024284	0.008179	0.008586	0.011329	0.021435	0.014743	0.017171	0.016586	0.012924	0.032944	0.020994	0.032944	0.043469	0.029897	0.024794
6012	0.010943	0.004414	0.009593	0.004323	0.010792	0.003415	0.009526	0.021435	0.01	0.016358	0.008409	0.018404	0.04084	0.018025	0.029897	0.036553	0.035064	0.030105
6185	0.011567	0.006071	0.008586	0.005396	0.013104	0.005987	0.024794	0.009659	0.01257	0.021287	0.009202	0.010943	0.007579	0.007955	0.048568	0.011019	0.049588	0.015052
6810	0.006507	0.005905	0.008179	0.005987	0.012834	0.006598	0.005664	0.00727	0.010867	0.006507	0.012058	0.014241	0.005359	0.007371	0.00717	0.00683	0.014743	0.008351

## Sheet: Extended Data Fig. 7f
Distance from STSS	FRI						FRI-GFP NV						FRI-GFP 2WV
STM	0.00483	0.006926	0.008766	0.008766	0.009727	0.009659	0.003487	0.004601	0.005586	0.004118	0.00669	0.003978	0.004444	0.002774	0.010425	0.012483	0.005548	0.006199
ACT	0.004601	0.004033	0.005212	0.011251	0.008766	0.010281	0.003345	0.004414	0.005035	0.004383	0.003164	0.006071	0.003121	0.002932	0.003511	0.005864	0.002813	0.002813

## Sheet: Extended Data Fig. 7g
	fri			FRI
NV	0.006646	0.007298	0.009058	0.178418	0.175556	0.208772
2WV	0.004192	0.003369	0.004284	0.075537	0.067296	0.086469

## Sheet: Extended Data Fig. 7i
	FRI-GFP			35S: FRI-GFP
NV	0.071794	0.088593	0.083043	0.047476	0.039738	0.036736
2WV	0.053784	0.042394	0.033416	0.020713	0.019415	0.018667

## Sheet: Extended Data Fig. 7j
	FRI-GFP			35S: FRI-GFP
NV	6.75833	6.46806	6.32033	4.06522	3.47417	3.89962
2WV	4.68051	4.77886	3.47417	1.51922	1.90528	1.46747

## Sheet: Extended Data Fig. 7k
	WT fri			WT FRI			frl1-1FRI			flx-2 FRI			suf4FRI
NV	0.009786	0.00071	0.005505	0.195467	0.360982	0.238986	0.258816	0.373712	0.229251	0.251739	0.350301	0.204476	0.289172	0.406126	0.226095
2WV	0.005467	0.002753	0.003331	0.285191	0.159873	0.392292	0.275476	0.252613	0.367292	0.268874	0.251739	0.198884	0.245705	0.20805	0.269807

## Sheet: Extended Data Fig. 7l
	WT FRI						frl1-1 FRI						flx-2 FRI						suf4 FRI
NV	0.096055	0.094732	0.099442	0.11744	0.105843	0.111105	0.019237	0.030186	0.02936	0.018972	0.026096	0.029977	0.005263	0.004129	0.005759	0.003826	0.00292	0.00324	0.003988	0.002137	0.002781	0.00294	0.001748	0.004072
2WV	0.052556	0.047039	0.062935	0.046391	0.05672	0.059954	0.011518	0.014279	0.014279	0.020054	0.015734	0.014082	0.003401	0.00324	0.001298	0.002093	0.003262	0.001874	0.000856	0.001032	0.000937	0.00144	0.001219	0.000618

## Sheet: Extended Data Fig. 7m
WT FRI						frl1-1 FRI
0.003107	0.003407	0.002608	0.005075	0.003509	0.003654	0.0005514	0.001136	0.001077	7.729e-05	0.0007401	0.001135
