# Supplementary material for: Cold-induced Arabidopsis FRIGIDA nuclear condensates for FLC repression
Source: Nature. 2021 Nov 3;599(7886):657–61. doi: 10.1038/s41586-021-04062-5 (PMC8612926; doi:10.1038/s41586-021-04062-5)
Supplement: Supplementary file 17 — Source Data Extended Data Fig. 8 [file 41586_2021_4062_MOESM17_ESM.xlsx]

## Sheet: Extended Data Fig. 8a
WT-NV	WT-NVT6H	WT-NVT12H	WT-2WV	TEX-NV	TEX-NVT6H	TEX-NVT12H		NVT6H=NV to the cold for 6 hours
0.024	0.024	0.024	0.035	0.094	0.082	0.035
0.024	0.059	0.024	0.094	0.024	0.035	0.024
0.024	0.071	0.024	0.035	0.024	0.047	0.024
0.047	0.024	0.129	0.024	0.035	0.035	0.082
0.035	0.024	0.024	0.024	0.024	0.035	0.094
0.094	0.059	0.024	0.024	0.024	0.035	0.024
0.047	0.024	0.024	0.024	0.024	0.094	0.024
0.047	0.035	0.024	0.047	0.082	0.024	0.024
0.024	0.024	0.024	0.035	0.024	0.024	0.024
0.024	0.024	0.129	0.024	0.071	0.024	0.024
0.082	0.024	0.024	0.024	0.024	0.024	0.024
0.035	0.047	0.059	0.071	0.024	0.024	0.024
0.035	0.024	0.141	0.106	0.047	0.024	0.024
0.024	0.024	0.024	0.024	0.047	0.024	0.035
0.047	0.024	0.047	0.024	0.024	0.024	0.024
0.071	0.047	0.047	0.024	0.035	0.129	0.024
0.024	0.035	0.035	0.024	0.047	0.024	0.035
0.024	0.024	0.035	0.024	0.059	0.024	0.024
0.059	0.024	0.024	0.035	0.047	0.047	0.035
0.024	0.035	0.024	0.047	0.024	0.024	0.024
0.035	0.024	0.059	0.024	0.024	0.035	0.024
0.035	0.024	0.047	0.106	0.035	0.024	0.024
0.035	0.024	0.071	0.024	0.024	0.035	0.047
0.024	0.024	0.024	0.024	0.165	0.024	0.024
0.024	0.024	0.024	0.024	0.024	0.024	0.024
0.047	0.024	0.024	0.024	0.176	0.024	0.118
0.035	0.024	0.024	0.153	0.141	0.024	0.047
0.024	0.047	0.035	0.141	0.188	0.024	0.024
0.024	0.024	0.059	0.329	0.106	0.035	0.024
0.035	0.024	0.035	0.035	0.047	0.059	0.024
0.035	0.035	0.294	0.071	0.024	0.024	0.035
0.024	0.024	0.024	0.024	0.059	0.047	0.024
0.024	0.024	0.318	0.024	0.047	0.071	0.024
0.024	0.235	0.059	0.059	0.024	0.024	0.035
0.024	0.024	0.118	0.024	0.035	0.024	0.024
0.024	0.118	0.024	0.106	0.024	0.118	0.047
0.094	0.024	0.035	0.024	0.024	0.024	0.035
0.024	0.212	0.082	0.024	0.047	0.024	0.024
0.024	0.024	0.024	0.294	0.106	0.024	0.024
0.024	0.035	0.047	0.729	0.024	0.035	0.024
0.082	0.035	0.047	0.047	0.024	0.035	0.024
0.129	0.153	0.024	0.106	0.035	0.024	0.047
0.024	0.329	0.035	0.082	0.047	0.024	0.024
0.082	0.118	0.024	0.024	0.024	0.024	0.035
0.094	0.094	0.024	0.024	0.024	0.165	0.024
0.024	0.035	0.024	0.423	0.035	0.024	0.024
0.024	0.024	0.153	0.27	0.024	0.035	0.024
0.024	0.059	0.024	0.047	0.024	0.024	0.035
0.024	0.024	0.024	0.318	0.024	0.024	0.035
0.024	0.024	0.024	0.035	0.024	0.035	0.024
0.024	0.165	0.024	0.035	0.059	0.024	0.024
0.071	0.059	0.094	0.035	0.024	0.047	0.024
0.024	0.412	0.141	0.259	0.035	0.024	0.024
0.024	0.106	0.165	0.047	0.024	0.047	0.071
0.047	0.447	0.024	0.024	0.094	0.024	0.024
0.059	0.035	0.024	0.024	0.024	0.035	0.035
0.024	0.153	0.024	0.024	0.024	0.024	0.024
0.024	0.024	0.024	0.024	0.024	0.024	0.024
0.035	0.024	0.118	0.024	0.024	0.024	0.024
0.035	0.035	0.035	0.059	0.035	0.024	0.024
0.035	0.024	0.071	0.024	0.035	0.047	0.024
0.047	0.024	0.024	0.024	0.024	0.024	0.024
0.047	0.035	0.024	0.059	0.047	0.035	0.024
0.071	0.024	0.071	0.024	0.024	0.024	0.024
0.024	0.024	0.024	0.094	0.035	0.035	0.024
0.035	0.035	0.024	0.047	0.024	0.024	0.047
0.047	0.024	0.024	0.059	0.024	0.071	0.024
0.059	0.024	0.024	0.035	0.024	0.024	0.082
0.024	0.047	0.035	0.082	0.082	0.024	0.024
0.094	0.059	0.024	0.071	0.059	0.024	0.2
0.035	0.094	0.024	0.024	0.024	0.024	0.024
0.024	0.035	0.141	0.024	0.024	0.024	0.024
0.024	0.047	0.118	0.094	0.024	0.024	0.035
0.024	0.024	0.024	0.024	0.106	0.024	0.024
0.024	0.024	0.024	0.024	0.024	0.024	0.024
0.024	0.024	0.024	0.059	0.259	0.059	0.035
0.035	0.024	0.024	0.047	0.071	0.035	0.035
0.047	0.024	0.047	0.024	0.059	0.024	0.035
0.047	0.024	0.024	0.059	0.024	0.024	0.035
0.024	0.024	0.024	0.118	0.059	0.024	0.047
0.024	0.024	0.024	0.035	0.153	0.024	0.047
0.024	0.024	0.024	0.071	0.035	0.024	0.024
0.035	0.035	0.024	0.035	0.035	0.024	0.024
0.024	0.024	0.024	0.035	0.106	0.024	0.024
0.024	0.024	0.024	0.129	0.071	0.047	0.024
0.024	0.024	0.035	0.118	0.024	0.024	0.024
0.024	0.082	0.024	0.024	0.024	0.024	0.024
0.024	0.024	0.153	0.024	0.035	0.024	0.024
0.024	0.024	0.024	0.306	0.024	0.024	0.035
0.059	0.024	0.024	0.024	0.106	0.024	0.024
0.024	0.024	0.024	0.035	0.024	0.024	0.024
0.047	0.047	0.047	0.024	0.024	0.024	0.024
0.024	0.024	0.024	0.141	0.035	0.024	0.024
0.024	0.035	0.059	0.223	0.024	0.024	0.024
0.024	0.024	0.024	0.118	0.024	0.082	0.024
0.024	0.035	0.071	0.188	0.047	0.024	0.047
0.024	0.024	0.024	0.118	0.047	0.059	0.024
0.024	0.047	0.047	0.024	0.024	0.024	0.024
0.024	0.024	0.165	0.035	0.024	0.024	0.047
0.024	0.094	0.024	0.024	0.024	0.024	0.035
0.024	0.024	0.059	0.035	0.024	0.047	0.071
0.024	0.035	0.024	0.024	0.082	0.047	0.024
0.024	0.024	0.024	0.035	0.024	0.024	0.024
0.024	0.024	0.024	0.129	0.071	0.024	0.024
0.059	0.035	0.094	0.047	0.024	0.024	0.024
0.047	0.059	0.282	0.082	0.024	0.024	0.024
0.024	0.024	0.024	0.541	0.024	0.047	0.024
0.024	0.082	0.024	0.035	0.106	0.024	0.024
0.024	0.2	0.024	0.059	0.024	0.024	0.024
0.024	0.188	0.035	0.035	0.024	0.024	0.024
0.024	0.024	0.024	0.047	0.024	0.024	0.059
0.024	0.165	0.024	0.059	0.024	0.035	0.024
0.035	0.047	0.165	0.459	0.047	0.024	0.024
0.024	0.024	0.118	0.024	0.035	0.024	0.059
	0.035	0.082	0.059	0.047	0.024	0.024
	0.094	0.071	0.071	0.024	0.035	0.024
	0.035	0.024	0.024	0.094	0.035	0.024
	0.024	0.047	0.071	0.024	0.035	0.059
	0.094	0.024	0.071	0.024	0.094	0.035
	0.188	0.071	0.259	0.035	0.024	0.176
	0.047	0.082	0.071	0.024	0.035	0.024
	0.024	0.035	0.024	0.035	0.024	0.024
	0.024	0.059	0.106	0.035	0.024	0.106
	0.024	0.024	0.129	0.024	0.024	0.035
	0.024	0.059	0.153	0.024	0.035	0.035
	0.082	0.082	0.024	0.024	0.035	0.024
	0.024	0.035	0.341	0.024	0.024	0.024
	0.024	0.024	0.035	0.024	0.035	0.024
	0.024	0.071	0.035	0.024	0.047	0.024
	0.024	0.024	0.024	0.024	0.035	0.059
	0.024	0.082	0.035	0.024	0.024	0.129
	0.024	0.082	0.106	0.024	0.024	0.035
	0.024	0.024	0.047	0.024	0.024	0.035
	0.024	0.024	0.071	0.047	0.024	0.035
	0.024	0.153	0.082	0.024	0.024	0.024
	0.024	0.082	0.024	0.024	0.024	0.024
	0.129	0.024	0.024	0.024	0.024	0.024
	0.106	0.059	0.024	0.024	0.059	0.082
	0.024	0.024	0.318	0.024	0.024	0.047
	0.035	0.035	0.047	0.024	0.024	0.024
	0.024	0.035	0.047	0.024	0.024	0.035
	0.024	0.129	0.2	0.024	0.024	0.035
	0.024	0.035	0.047	0.024	0.259	0.024
	0.071	0.024	0.188	0.024	0.035	0.024
	0.188	0.024	0.165	0.024	0.024	0.059
	0.024	0.024	0.27	0.024	0.035	0.024
	0.024	0.024	0.035	0.024	0.282	0.059
	0.035	0.047	0.059	0.024	0.047	0.035
	0.024	0.176	0.024	0.024	0.482	0.035
	0.024	0.035	0.024	0.024	0.106	0.035
	0.035	0.035	0.024	0.035	0.024	0.059
	0.024	0.082	0.141	0.024	0.047	0.024
	0.024	0.047	0.024	0.024	0.024	0.106
	0.024	0.024	0.059	0.024	0.024	0.024
	0.035	0.153	0.024	0.024	0.035	0.024
	0.024	0.27	0.776	0.024	0.035	0.4
	0.024	0.341	0.059	0.024	0.024	0.106
	0.035	0.035	0.071	0.024	0.024	0.024
	0.024	0.129	0.024	0.024	0.024	0.082
	0.129	0.059	0.106	0.024	0.024	0.059
	0.024	0.165	0.106	0.024	0.024	0.024
	0.024	0.118	0.047	0.024	0.035	0.129
	0.024	0.035	0.024	0.024	0.388	0.024
	0.024	0.024	0.024	0.035	0.024	0.141
	0.024	0.024	0.024	0.047	0.059	0.024
	0.035	0.188	0.035	0.024	0.024	0.035
	0.024	0.024	0.059	0.024	0.024	0.035
	0.024	0.082	0.059	0.035	0.024	0.035
	0.035	0.059	0.059	0.035	0.024	0.024
	0.024	0.212	0.024	0.047	0.024	0.118
	0.024	0.082	0.035	0.024	0.024	0.082
	0.024	0.165	0.024	0.024	0.024	0.024
	0.024	0.047	0.129	0.024	0.035	0.035
	0.082	0.188	0.024	0.035	0.024	0.024
	0.024	0.035	0.082	0.024	0.024	0.024
	0.047	0.024	0.082	0.024	0.047	0.035
	0.035	0.082	0.2	0.024	0.024	0.035
	0.024	0.059	0.047	0.024	0.024	0.024
	0.024	0.024	0.094	0.024	0.024	0.059
	0.024	0.082	0.035	0.035	0.024	0.024
	0.024	0.071	0.094	0.024	0.024	0.118
	0.071	0.024	0.318	0.024	0.024	0.047
	0.024	0.024	0.259	0.024	0.024	0.024
	0.024	0.035	0.376	0.035	0.024	0.024
	0.071	0.024	0.223	0.059	0.2	0.165
	0.024	0.106	0.071	0.035	0.024	0.024
	0.024	0.059	0.082	0.024	0.024	0.024
	0.024	0.035	0.106	0.035	0.071	0.082
	0.035	0.118	0.141	0.035	0.024	0.024
	0.024	0.212	0.024	0.059	0.024	0.376
	0.059	0.024	0.024	0.024	0.024	0.035
	0.035	0.035	0.071	0.035	0.024	0.024
	0.094	0.024	0.071	0.035	0.024	0.035
	0.024	0.024	0.047	0.082	0.024	0.035
	0.071	0.035	0.047	0.024	0.024	0.082
	0.082	0.035	0.059	0.024	0.024	0.035
	0.094	0.047	0.094	0.024	0.094	0.024
	0.024	0.106	0.129	0.035	0.024	0.071
	0.024	0.024	0.024	0.024	0.035	0.024
	0.024	0.024	0.106		0.047	0.024
	0.024	0.071	0.024		0.024	0.353
	0.059	0.129	0.27		0.024	0.024
	0.047	0.024	0.235		0.035	0.059
	0.024	0.024	0.094		0.024	0.059
	0.024	0.106	0.153		0.141	0.035
	0.071	0.024	0.024		0.024	0.165
	0.071	0.118	0.035		0.024	0.024
	0.106	0.071	0.024		0.024	0.035
	0.047	0.024	0.035		0.035	0.047
	0.024	0.024	0.024		0.024	0.024
	0.188	0.024	0.059		0.035	0.106
	0.024	0.047	0.024		0.024	0.106
	0.024	0.071	0.035		0.024	0.047
	0.035	0.024	0.094		0.024	0.024
	0.024	0.024	0.235		0.024	0.047
	0.047	0.035	0.212		0.024	0.035
	0.024	0.118	0.106		0.047	0.094
	0.024	0.024	0.212		0.035	0.024
	0.024	0.035	0.035			0.035
	0.024	0.082	0.024			0.024
	0.024	0.024	0.071			0.094
	0.024	0.047	0.129			0.024
	0.106	0.094	0.176			0.071
	0.024	0.024	0.141			0.024
	0.035	0.212	0.188			0.024
	0.212	0.118	0.129			0.059
	0.024	0.106	0.223			0.071
	0.082	0.282	0.118			0.024
	0.024	0.024	0.129			0.024
	0.024	0.024	0.259			0.035
	0.024	0.024	0.047			0.035
	0.094	0.047	0.082			0.024
	0.024	0.024	0.071			0.035
	0.024	0.153	0.212			0.024
	0.024	0.035	0.024			0.024
	0.035	0.047	0.082			0.035
	0.024	0.141	0.106			0.082
	0.047	0.035	0.082			0.423
	0.024	0.024	0.059			0.118
	0.024	0.094	0.071			0.082
	0.024	0.153	0.024			0.059
	0.024	0.035	0.024			0.024
	0.059	0.459	0.071			0.024
	0.024	0.024	0.024			0.047
	0.024	0.035	0.2			0.035
	0.024	0.024	0.2			0.024
	0.035	0.024	0.024			0.047
	0.024	0.024	0.129			0.094
	0.082	0.282	0.282			0.024
	0.035	0.035	0.024			0.024
	0.024	0.059	0.188			0.035
	0.035	0.235	0.118			0.118
	0.035	0.024	0.129			0.071
	0.071	0.024	0.071			0.024
	0.024	0.035	0.024			0.024
	0.024	0.141	0.059			0.024
	0.047	0.024	0.4			0.094
	0.024	0.094	0.024			0.035
	0.024	0.024	0.423			0.047
	0.082	0.071	0.788			0.024
	0.024	0.024	0.306			0.024
	0.035	0.141	0.047			0.035
	0.024	0.035	0.153			0.059
	0.024	0.059	0.165			0.024
	0.024	0.094	0.153			0.059
	0.024	0.024	0.223			0.047
	0.247	0.047	0.318			0.071
	0.024	0.035	0.188			0.024
	0.024	0.047	0.071			0.024
	0.024	0.024	0.059			0.106
	0.035	0.024	0.024			0.024
	0.024	0.024	0.035			0.059
	0.082	0.024	0.035			0.141
	0.047	0.035	0.094			0.024
	0.024	0.024	0.047			0.035
	0.024	0.094	0.047			0.035
	0.024	0.024	0.082			0.024
	0.035	0.106	0.059			0.024
	0.024	0.106	0.071			0.176
	0.024	0.059	0.024			0.118
	0.035	0.024	0.165			0.141
	0.024	0.024	0.082			0.082
	0.129	0.024	0.141			0.024
	0.035	0.024	0.153			0.035
	0.024	0.024	0.071			0.059
	0.035	0.024	0.564			0.024
	0.024	0.035	0.024			0.047
	0.024	0.304	0.094			0.024
	0.024	0.023	0.024			0.094
	0.094	0.035	0.223			0.106
	0.047	0.047	0.165			0.059
	0.024	0.035	0.365			0.024
	0.024	0.023	0.082			0.024
	0.059	0.129	0.2			0.024
	0.024	0.117	0.094			0.059
	0.047	0.164	0.024			0.047
	0.024	0.023	0.282			0.094
	0.035	0.059	0.223			0.035
	0.024	0.023	0.141			0.024
	0.082	0.059	0.035			0.024
	0.024	0.035	0.082			0.024
	0.082	0.023	0.024			0.059
	0.024	0.035	0.188			0.024
	0.035	0.117	0.141			0.024
	0.071	0.023	0.141			0.059
	0.165	0.035	0.459			0.059
	0.024	0.281	0.659			0.024
	0.024	0.07	0.024			0.129
	0.024	0.023	0.059			0.024
	0.024	0.176	0.412			0.153
	0.047	0.023	0.235			0.024
	0.035	0.023	0.059			0.059
	0.024	0.047	0.035			0.024
	0.259	0.035	0.188			0.047
	0.035	0.047	0.082			0.024
	0.024	0.023	0.035			0.024
	0.024	0.105	0.024			0.024
	0.024	0.059	0.188			0.024
	0.024	0.023	0.024			0.024
	0.647	0.023	0.035			0.035
	0.024	0.035	0.059			0.024
	0.059	0.023	0.024			0.165
	0.024	0.023	0.035			0.024
	0.035	0.82	0.047			0.024
	0.035	0.047	0.082			0.024
	0.024	0.023	0.294			0.024
	0.035	0.023	0.024			0.082
	0.141	0.164	0.071			0.024
	0.024	0.035	0.447			0.024
	0.024	0.094	0.035			0.024
	0.024	0.023	0.024			0.035
	0.047	0.023	0.024			0.047
	0.071	0.34	0.282			0.024
	0.024	0.047	0.024			0.024
	0.024	0.023	0.118			0.024
	0.024	0.035	0.106			0.035
	0.035	0.023	0.024			0.024
	0.094	0.023	0.035			0.024
	0.035	0.117	0.024			0.094
	0.024	0.304	0.071			0.035
	0.024	0.035	0.035			0.024
	0.024	0.035	0.106			0.047
	0.024	0.679	0.094			0.024
	0.035	0.023	0.024			0.047
	0.024	0.129	0.024			0.024
	0.024	0.152	0.2			0.024
	0.024	0.047	0.141
	0.024	0.023	0.024
	0.024	0.749	0.165
	0.024	0.07	0.035
	0.024	0.07	0.024
	0.129	0.023	0.106
	0.118	0.023	0.047
	0.024	0.059	0.071
	0.035	0.187	0.047
	0.024	0.094	0.024
	0.024	0.047	0.024
	0.024	0.082	0.047
	0.035	0.023	0.106
	0.035	0.304	0.035
	0.094	0.035	0.27
	0.024	0.047	0.024
	0.024	0.035	0.035
	0.024	0.023	0.024
	0.024	0.117	0.024
	0.024	0.117	0.024
	0.035	0.141	0.024
	0.047	0.023	0.423
	0.024	0.047	0.035
	0.024	0.023	0.047
	0.024	0.047	0.024
	0.024	0.035	0.082
	0.024	0.035	0.2
	0.024	0.117	0.176
	0.094	0.023	0.071
	0.024	0.023	0.129
	0.047	0.059	0.024
	0.024	0.234	0.035
	0.035	0.023	0.024
	0.035	0.176	0.047
		0.023	0.129
		0.035	0.071
		0.023	0.059
		0.047	0.035
		0.105	0.071
		0.059	0.047
		0.023	0.035
		0.035	0.024
		0.023	0.024
		0.023	0.129
		0.749	0.165
		0.035	0.035
		0.164	0.223
		0.035	0.082
		0.082	0.247
		0.023	0.024
		0.023	0.235
		0.328	0.024
		0.023	0.388
		0.035	0.176
		0.023	0.188
		0.023	0.035
		0.117	0.024
		0.304	0.176
		0.035	0.035
		0.035	0.024
		0.656	0.024
		0.023	0.071
		0.105	0.059
		0.152	0.024
		0.047	0.024
		0.023	0.071
		0.679	0.047
		0.023	0.176
		0.023	0.024
		0.023	0.141
		0.023	0.035
		0.152	0.153
		0.047	0.024
		0.035	0.071
		0.035	0.024
		0.07	0.035
		0.023	0.059
		0.023	0.247
		0.035	0.059
		0.024	0.223
		0.024	0.082
		0.024	0.188
		0.024	0.035
		0.047	0.106
		0.047	0.047
		0.035	0.047
		0.047	0.024
		0.024	0.024
		0.024	0.035
		0.024	0.071
		0.024	0.024
		0.024	0.024
		0.024	0.035
		0.024	0.2
		0.024	0.024
		0.024	0.047
		0.024	0.165
		0.047	0.059
		0.024	0.024
		0.035	0.035
		0.047	0.024
		0.118	0.047
		0.082	0.024
		0.024	0.035
		0.071	0.176
		0.059	0.024
		0.024	0.035
		0.024	0.035
		0.024	0.024
		0.024	0.059
		0.188	0.035
		0.024	0.024
		0.024	0.035
		0.024	0.035
		0.024	0.188
		0.024	0.176
		0.118	0.176
		0.035	0.047
		0.024	0.024
		0.047	0.035
		0.059	0.129
		0.024	0.153
		0.024	0.024
		0.024	0.329
		0.024	0.188
		0.035	0.118
		0.071	0.388
		0.024	0.235
		0.024	0.059
		0.024	0.118
		0.024	0.282
		0.024	0.035
		0.024	0.024
		0.024	0.223
		0.024	0.035
		0.024	0.141
		0.024	0.858
		0.047	0.976
		0.282	0.024
		0.27	0.294
		0.024	0.118
		0.071	0.141
		0.024	0.024
		0.024	0.423
		0.024	0.024
		0.024	0.024
		0.024	0.141
		0.024	0.247
		0.024
		0.024
		0.024
		0.024
		0.024
		0.024
		0.035
		0.024
		0.024
		0.024
		0.024

## Sheet: Extended Data Fig. 8b
WT-NV	WT-NVT6H	WT-NVT12H	WT-2WV	TEX-NV	TEX-NVT6H	TEX-NVT12H		NVT6H=NV to the cold for 6 hours
0	0	0	0	0	0	2
0	1	0	1	0	1	0
0	0	1	0	1	0	0
0	2	0	2	0	1	1
0	0	0	6	0	1	0
0	4	0	6	1	0	2
1	0	0	5	1	1	2
0	1	2	9	0	0	0
2	0	0	10	1	1	2
0	0	1	4	0	0	3
1	1	2	5	0	1	2
1	2	1	11	1	0	0
0	1	0	5	0	2	0
0	0	4	3	1	3	0
0	1	1	1	0	0	1
0	2	4	10	0	0	0
1	0	2	8	0	0	2
0	1	1	7	0	0	0
1	0	7	7	1	0	2
0	1	4	5	0	0	1
2	1	6	10	0	0	0
0	3	6	12	0	0	2
0	0	2	4	0	1	0
1	0	2	7	4	1	2
1	0	0	5	2	3	3
1	0	0	6	3	3	0
0	0	0	14	1	2	1
0	0	0	1	2	0	0
0	0	5	1	4	3	0
0	1	2	15	2	5	0
0	2	0	11	2	0	4
0	1	3	10	3	1	1
0	0	0	3	2	2	0
0	0	1	1	2	4	0
0	2	0	5	3	4	1
0	10	1	2	1	0	1
0	4	0	6	2	1	0
0	1	0	8	2	1	2
0	0	0	6	5	3	0
0	0	0	6	1	3	1
1	3	2	8	1	0	1
1	3	1	9	1	1	1
0	2	1	8	1	0	0
0	5	1	7	1	0	1
1	0	1	10	1	1	0
1	3	1	9	1	0	1
2	0	1	5	1	1	0
1	1	1	2	1	1	1
2	2	2	4	1	3	1
3	3	0	6	1	0	0
0	2	0	10	0	5	2
0	6	0	6	0	4	3
0	0	2	14	0	3	0
0	0	1	10	0	6	2
1	0	1	9	0	7	4
0	1	4	4	0	4	1
0	1	2	14	0	5	3
0	1	3	20	0	5	5
1	2	3	19	0	3	0
0	1	1	4	0	2	4
0	0	2	3	0	1	10
1	7	5	5	0	0	1
2	2	1	5	0	4	2
0	6	1	2	0	2	0
0	2	0	4	0	1	4
0	1	1	12	0	0	0
0	0	1	16	0	3	1
2	1	0	12	0	0	4
0	0	1	16	0	2	0
0	1	0	5	0	0	4
2	0	0	7	0	1	0
2	1	0	2	0	2	0
2	0	1	8	0	3	0
2	1	1	3	0	2	0
0	1	1	0	0	2	0
0	1	1	2	0	0	0
2	0	1	2	0	0	0
3	1	0	4	0	0	0
1	0	3	2	0	0	0
0	2	1	3	0	0	1
1	1	1	1	0	0	0
0	3	0	0	0	3	2
0	1	0	0	0	2	0
0	2	1	2	0	0	0
0	2	1	1	0	1	0
1	0	1	5	0	0	2
0	1	0	0	0	0	5
2	1	1	1	0	2	2
0	2	2	7	0	1	10
0	2	1	9	3	1	5
1	2	0	18	1	0	1
0	2	2	3	0	1	1
0	1	0	3	0	0	1
0	0	2	1	1	0	1
2	0	1	4	0	0	0
0	3	3	1	0	1	1
0	6	1	4	0	0	0
0	5	5	4	0	0	0
0	6	4	7	0	0	1
0	4	3	14	0	1	0
1	1	8	17	0	0	0
1	1	5	3	0	1	1
1	3	2	3	0	4	0
0	2	4	4	0	0	2
1	1	7	5	0	0	0
1	2	4	2	0	2	1
1	1	1	5	0	1	1
0	2	2	1	0	0	0
1	1	4	2	0	2	0
0	2	0	2	2	1	0
0	0	2	1	2	2	0
0	1	5	2	0	2	0
2	1	5	3	0	2	0
0	0	1	2	0	2	2
0	0	1	2	1	0	3
0	2	1	19	1	1	3
0	3	0	9	0	2	4
0	1	1	6	1	1	1
0	2	1	4	0	1	3
0	1	2	0	0	0	2
0	3	0	0	0	1	2
0	0	0	1	1	0	1
0	1	2	2	2	3	3
0	1	0	2	0	1	6
0	2	0	0	1	4	0
0	2	0	1	1	0	2
0	0	1	4	1	1	2
0	0	3	2	1	3	0
0	1	0	4	0	0	1
0	0	1	1	1	0	0
2	0	0		0	5	0
0	0	2		1	2	1
2	1	0		0	0	2
1	2	0		0	0	1
0	0	0		0	1	0
0	2	0		0	0	1
1	3	0		2	0	0
0	0	0		0	1	1
2	1	5		1	0	0
2	1	1		7	1	3
0	2	0		0	8	1
2	2	1		0	0	0
0	1	7		0	1	0
0	1	8		0	2	1
0	0	1		0	3	0
1	0	2		0	0	1
0	0	8		0	2	0
0	0	1		0	0	1
0	1	3		2	0	4
0	0	3		0	1	1
0	0	2		0	1	3
0	0	2		2	1	1
0	1	3		1	0	4
0	0	5		1	2	1
0	0	1		0	2	0
1	2	1		0	0	4
0	2	2		0	1	3
0	0	1		0	0	3
0	0	1		3	0	2
1	0	3		2	0	0
1	1	3		1	0	2
1	0	2		0	1	0
2	0	2		0	1	2
0	2	0		2	1	1
0	0	1		1	1	1
0	1	1		1	2	2
1	1	0		1	0	2
0	0	0		0	2	1
0	1	0		0	0	1
0	1	1		0	0	0
1	0	1		0	0	0
0	0	1		0	0	3
0	2	3		1	1	0
0	3	1		3	4	0
0	2	1		1	0	4
0	0	0		0	6	1
0	1	1		1	6	2
0	2	0		0	6	0
0	2	2		2	3	1
1	1	0		2	1	0
3	2	1		0	0	3
2	4	1		0	1	1
0	3	1		2	1	0
1	1	7		1	2	1
0	1	2		2	0	1
1	1	1		2	0	3
0	2	11		5	5	1
0	0	3		1	1	1
0	2	9		0	1	2
0	3	7		2	1	2
4	3	4		0	0	2
1	4	5		1	1	2
0	1	9		0	0	4
0	2	3		0	3	3
0	4	3		0	1	2
0	0	3		0	4	0
1	4	0		1	0	1
0	1	0		0	1	1
0	1	0		0	3	0
0	2	2		0	0	1
0	1	2		1	0	1
0	1	1		0	5	0
0	1	3		1	2	1
0	0	0		2	0	0
0	0	0		4	0	1
0	4	0		4		0
0	0	1		2		1
0	1	0		1		0
0	1	2		1		1
0	2	0		3		2
0	0	1		0		4
0	2	1		0		3
0	1	1		1		1
0	0	6		0		3
0	3	2				1
0	1	1				3
1	1	10				1
1	2	2				0
0	3	9				0
1	2	6				2
0	1	4				2
0	0	5				4
0	1	7				2
1	0	3				0
0	1	2				1
0	1	3				3
0	0	0				11
1	3	0				1
1	1	0				2
0	0	0				4
2	2	2				3
1	3	1				0
1	3	0				2
0	0	0				2
0	3	3				1
2	6	0				1
0	3	0				1
0	2	2				4
0	1	0				1
0	4	0				2
0	0	0				2
0	0	6				2
0	0	4				2
1	0	1				1
1	0	2				2
1	1	1				3
0	0	0				4
0	0	2				0
0	0	0				3
0	1	1				0
0	0	2				0
0	1	1				2
2	0	0				8
0	0	1				0
0	0	1				0
0	3	0				2
0	0	2				0
1	2	2				0
0	1	0				0
0	1	0				0
0	2	1				0
0	1	0				0
	1	0				1
	2	0				0
	3	0				0
	2	0				3
	0	1				3
	0	0				2
	2	1				7
	3	1				4
	14	0				2
	2	0				1
	9	0				3
	1	0				1
	3	1				2
	1	3				2
	1	0				2
	1	0				1
	1	0				1
	4	4				0
	2	3				1
	2	0				1
	0	1				2
	2	1				1
	0	1				2
	0	2				1
	0	2				2
	1	1				2
	2	3				2
	0	2				2
	1	0				2
		1				0
		0
		1
		1
		1
		1
		2
		2
		4
		2
		2
		2

## Sheet: Extended Data Fig. 8c
NV	12H	2WV
0.951148	0.6991	0.40269
0.935888	0.745822	0.358756
1.11296	0.707223	0.460969
1.02354	0.371192	0.45185
0.903483		0.44563
1.14624		0.575911
1.04929		0.4351
1.05294		0.434596
0.897773

## Sheet: Extended Data Fig. 8d
0H	6H	12H	24H		H=hours in the warm
0.035	0.024	0.024	0.024
0.094	0.024	0.024	0.024
0.035	0.024	0.024	0.024
0.024	0.024	0.047	0.047
0.024	0.024	0.024	0.024
0.024	0.024	0.024	0.129
0.024	0.024	0.047	0.024
0.047	0.024	0.024	0.024
0.035	0.024	0.024	0.024
0.024	0.024	0.035	0.024
0.024	0.024	0.024	0.035
0.071	0.035	0.024	0.024
0.106	0.035	0.024	0.024
0.024	0.024	0.024	0.024
0.024	0.024	0.024	0.024
0.024	0.024	0.024	0.024
0.024	0.024	0.024	0.035
0.024	0.024	0.024	0.024
0.035	0.035	0.024	0.024
0.047	0.024	0.035	0.035
0.024	0.024	0.024	0.024
0.106	0.024	0.024	0.27
0.024	0.024	0.024	0.035
0.024	0.024	0.024	0.024
0.024	0.024	0.024	0.024
0.024	0.024	0.024	0.024
0.153	0.024	0.024	0.024
0.141	0.024	0.047	0.024
0.329	0.024	0.035	0.024
0.035	0.035	0.024	0.024
0.071	0.024	0.024	0.024
0.024	0.024	0.024	0.024
0.024	0.024	0.047	0.118
0.059	0.024	0.035	0.024
0.024	0.024	0.035	0.024
0.106	0.035	0.059	0.223
0.024	0.024	0.024	0.024
0.024	0.024	0.024	0.035
0.294	0.035	0.024	0.047
0.729	0.024	0.047	0.047
0.047	0.047	0.024	0.024
0.106	0.118	0.024	0.024
0.082	0.024	0.024	0.024
0.024	0.024	0.047	0.024
0.024	0.024	0.024	0.035
0.423	0.024	0.024	0.024
0.27	0.024	0.024	0.035
0.047	0.024	0.047	0.024
0.318	0.024	0.024	0.024
0.035	0.024	0.024	0.024
0.035	0.024	0.024	0.024
0.035	0.024	0.024	0.024
0.259	0.024	0.118	0.024
0.047	0.035	0.024	0.024
0.024	0.035	0.024	0.035
0.024	0.024	0.035	0.024
0.024	0.024	0.035	0.024
0.024	0.024	0.094	0.024
0.024	0.024	0.024	0.024
0.059	0.024	0.024	0.024
0.024	0.024	0.024	0.035
0.024	0.024	0.024	0.035
0.059	0.035	0.035	0.024
0.024	0.024	0.024	0.082
0.094	0.024	0.024	0.071
0.047	0.024	0.024	0.035
0.059	0.024	0.024	0.024
0.035	0.035	0.024	0.024
0.082	0.024	0.024	0.024
0.071	0.024	0.024	0.035
0.024	0.024	0.024	0.024
0.024	0.024	0.024	0.106
0.094	0.024	0.024	0.024
0.024	0.024	0.024	0.024
0.024	0.024	0.024	0.035
0.059	0.024	0.024	0.035
0.047	0.024	0.024	0.024
0.024	0.047	0.024	0.024
0.059	0.024	0.024	0.071
0.118	0.024	0.024	0.024
0.035	0.024	0.024	0.024
0.071	0.024	0.059	0.024
0.035	0.035	0.024	0.024
0.035	0.035	0.024	0.129
0.129	0.024	0.047	0.024
0.118	0.024	0.024	0.035
0.024	0.024	0.024	0.047
0.024	0.024	0.024	0.047
0.306	0.024	0.024	0.024
0.024	0.035	0.024	0.035
0.035	0.024	0.024	0.024
0.024	0.024	0.024	0.318
0.141	0.035	0.024	0.353
0.223	0.024	0.024	0.035
0.118	0.035	0.024	0.024
0.188	0.024	0.024	0.047
0.118	0.176	0.024	0.035
0.024	0.024	0.035	0.024
0.035	0.024	0.024	0.024
0.024	0.035	0.024	0.024
0.035	0.082	0.024	0.035
0.024	0.035	0.024	0.024
0.035	0.024	0.094	0.059
0.129	0.024	0.024	0.024
0.047	0.024	0.024	0.071
0.082	0.024	0.024	0.035
0.541	0.024	0.024	0.035
0.035	0.024	0.024	0.024
0.059	0.024	0.024	0.035
0.035	0.024	0.024	0.024
0.047	0.024	0.024	0.329
0.059	0.024	0.024	0.024
0.459	0.024	0.024	0.024
0.024	0.024	0.035	0.024
0.059	0.024	0.024	0.024
0.071	0.024	0.024	0.059
0.024	0.024	0.024	0.024
0.071	0.024	0.024	0.024
0.071	0.024	0.071	0.024
0.259	0.024	0.024	0.024
0.071	0.024	0.024	0.024
0.024	0.024	0.024	0.024
0.106	0.035	0.024	0.024
0.129	0.024	0.024	0.024
0.153	0.024	0.024	0.024
0.024	0.024	0.024	0.024
0.341	0.035	0.024	0.024
0.035	0.024	0.024	0.024
0.035	0.024	0.024	0.024
0.024	0.035	0.024	0.024
0.035	0.024	0.035	0.024
0.106	0.024	0.024	0.024
0.047	0.176	0.024	0.024
0.071	0.024	0.035	0.024
0.082	0.024	0.024	0.024
0.024	0.035	0.024	0.024
0.024	0.082	0.024	0.024
0.024	0.035	0.024	0.035
0.318	0.024	0.082	0.024
0.047	0.024	0.024	0.024
0.047	0.024	0.024	0.024
0.2	0.024	0.024	0.024
0.047	0.024	0.024	0.024
0.188	0.024	0.024	0.035
0.165	0.024	0.024	0.035
0.27	0.024	0.024	0.024
0.035	0.024	0.024	0.106
0.059	0.024	0.024	0.024
0.024	0.024	0.024	0.024
0.024	0.024	0.024	0.047
0.024	0.024	0.024	0.024
0.141	0.024	0.059	0.024
0.024	0.024	0.024	0.024
0.059	0.024	0.024	0.024
0.024	0.024	0.024	0.024
0.776	0.024	0.071	0.024
0.059	0.024	0.024	0.024
0.071	0.024	0.035	0.024
0.024	0.024	0.024	0.024
0.106	0.024	0.024	0.024
0.106	0.035	0.024	0.024
0.047	0.024	0.024	0.024
0.024	0.024	0.035	0.094
0.024	0.059	0.035	0.047
0.024	0.024	0.059	0.024
0.035	0.035	0.024	0.024
0.059	0.047	0.024	0.024
0.059	0.024	0.024	0.047
0.059	0.047	0.024	0.024
0.024	0.024	0.059	0.024
0.035	0.024	0.024	0.024
0.024	0.024	0.024	0.059
0.129	0.035	0.024	0.024
0.024	0.024	0.024	0.024
0.082	0.024	0.035	0.024
0.082	0.024	0.047	0.024
0.2	0.024	0.024	0.024
0.047	0.024	0.035	0.024
0.094	0.024	0.024	0.024
0.035	0.024	0.024	0.024
0.094	0.024	0.024	0.024
0.318	0.024	0.024	0.035
0.259	0.024	0.024	0.035
0.376	0.024	0.024	0.071
0.223	0.024	0.047	0.071
0.071	0.024	0.024	0.082
0.082	0.024	0.024	0.035
0.106	0.035	0.024	0.024
0.141	0.024	0.035	0.024
0.024	0.024	0.024	0.035
0.024	0.024	0.024	0.059
0.071	0.082	0.024	0.082
0.071	0.024	0.024	0.024
0.047	0.024	0.024	0.024
0.047	0.024	0.024	0.082
0.059	0.024	0.024	0.024
0.094	0.024	0.024	0.047
0.129	0.024	0.024	0.024
0.024	0.024	0.035	0.024
0.106	0.024	0.024	0.035
0.024	0.024	0.024	0.059
0.27	0.047	0.024	0.047
0.235	0.024	0.024	0.035
0.094	0.035	0.024	0.024
0.153	0.024	0.024	0.024
0.024	0.024	0.024	0.024
0.035	0.094	0.024	0.035
0.024	0.024	0.024	0.035
0.035	0.153	0.024	0.024
0.024	0.024	0.024	0.024
0.059	0.141	0.024	0.024
0.024	0.035	0.024	0.024
0.035	0.024	0.024	0.047
0.094	0.024	0.024	0.047
0.235	0.071	0.024	0.035
0.212	0.106	0.024	0.024
0.106	0.024	0.024	0.024
0.212	0.035	0.024	0.047
0.035	0.047	0.024	0.118
0.024	0.247	0.024	0.024
0.071	0.035	0.024	0.024
0.129	0.035	0.024	0.129
0.176	0.047	0.035	0.024
0.141		0.024	0.024
0.188		0.024	0.024
0.129		0.059	0.024
0.223		0.024	0.212
0.118		0.035	0.035
0.129			0.071
0.259			0.024
0.047			0.035
0.082			0.035
0.071			0.024
0.212			0.024
0.024			0.024
0.082			0.024
0.106			0.024
0.082			0.024
0.059			0.024
0.071			0.024
0.024			0.024
0.024			0.059
0.071			0.024
0.024			0.024
0.2			0.035
0.2			0.024
0.024			0.024
0.129			0.059
0.282			0.024
0.024			0.024
0.188			0.024
0.118			0.024
0.129			0.106
0.071			0.024
0.024			0.024
0.059			0.047
0.4			0.024
0.024			0.024
0.423			0.024
0.788			0.035
0.306			0.024
0.047			0.071
0.153			0.27
0.165			0.035
0.153			0.082
0.223			0.024
0.318			0.024
0.188			0.024
0.071			0.024
0.059			0.059
0.024			0.024
0.035			0.024
0.035			0.024
0.094			0.024
0.047			0.024
0.047			0.024
0.082			0.024
0.059			0.082
0.071			0.024
0.024			0.035
0.165			0.118
0.082			0.047
0.141			0.035
0.153			0.024
0.071			0.024
0.564			0.047
0.024			0.024
0.094			0.024
0.024			0.118
0.223			0.035
0.165			0.024
0.365			0.024
0.082
0.2
0.094
0.024
0.282
0.223
0.141
0.035
0.082
0.024
0.188
0.141
0.141
0.459
0.659
0.024
0.059
0.412
0.235
0.059
0.035
0.188
0.082
0.035
0.024
0.188
0.024
0.035
0.059
0.024
0.035
0.047
0.082
0.294
0.024
0.071
0.447
0.035
0.024
0.024
0.282
0.024
0.118
0.106
0.024
0.035
0.024
0.071
0.035
0.106
0.094
0.024
0.024
0.2
0.141
0.024
0.165
0.035
0.024
0.106
0.047
0.071
0.047
0.024
0.024
0.047
0.106
0.035
0.27
0.024
0.035
0.024
0.024
0.024
0.024
0.423
0.035
0.047
0.024
0.082
0.2
0.176
0.071
0.129
0.024
0.035
0.024
0.047
0.129
0.071
0.059
0.035
0.071
0.047
0.035
0.024
0.024
0.129
0.165
0.035
0.223
0.082
0.247
0.024
0.235
0.024
0.388
0.176
0.188
0.035
0.024
0.176
0.035
0.024
0.024
0.071
0.059
0.024
0.024
0.071
0.047
0.176
0.024
0.141
0.035
0.153
0.024
0.071
0.024
0.035
0.059
0.247
0.059
0.223
0.082
0.188
0.035
0.106
0.047
0.047
0.024
0.024
0.035
0.071
0.024
0.024
0.035
0.2
0.024
0.047
0.165
0.059
0.024
0.035
0.024
0.047
0.024
0.035
0.176
0.024
0.035
0.035
0.024
0.059
0.035
0.024
0.035
0.035
0.188
0.176
0.176
0.047
0.024
0.035
0.129
0.153
0.024
0.329
0.188
0.118
0.388
0.235
0.059
0.118
0.282
0.035
0.024
0.223
0.035
0.141
0.858
0.976
0.024
0.294
0.118
0.141
0.024
0.423
0.024
0.024
0.141
0.247

## Sheet: Extended Data Fig. 8e
0H	6H	12H	24H		H=hours in the warm
0	0	1	0
1	4	1	1
0	2	2	2
2	0	0	1
6	1	2	4
6	0	0	2
5	1	0	5
9	0	0	1
10	2	4	3
4	3	2	2
5	5	2	5
11	5	4	2
5	2	1	4
3	0	1	1
1	0	3	2
10	2	4	1
8	5	2	4
7	2	0	10
7	2	1	6
5	1	4	4
10	2	1	7
12	4	3	6
4	2	2	3
7	3	3	2
5	0	1	3
6	0	1	5
14	0	3	2
1	0	1	0
1	0	0	1
15	0	1	2
11	0	2	3
10	0	1	1
3	2	0	3
1	1	4	3
5	0	3	2
2	0	2	2
6	0	0	2
8	1	1	2
6	0	0	1
6	0	1	1
8	0	1	1
9	0	5	0
8	0	2	2
7	0	0	1
10	0	0	0
9	3	1	0
5	2	1	0
2	9	2	2
4	8	1	1
6	5	0	0
10	5	3	1
6	4	0	0
14	3	0	1
10	1	2	1
9	1	0	4
4	4	0	1
14	4	0	7
20	2	2	2
19	2	2	2
4	3	1	0
3	2	1	1
5	9	0	0
5	6	1	1
2	5	1	0
4	0	2	2
12	1	3	3
16	4	0	1
12	4	1	2
16	2	2	2
5	2	0	2
7	1	2	5
2	2	1	4
8	2	1	4
3	11	0	5
0	6	0	6
2	4	1	7
2	0	0	7
4	0	1	8
2	3	0	2
3	4	1	7
1	5	1	5
0	2	1	6
0	7	2	6
2	0	0	2
1	0	3	1
5	1	2	1
0	1	1	0
1	2	0	4
7	0	1	5
9	0	0	2
18	3	1	1
3	0	0	11
3	0	1	18
1	1	0	6
4	1	0	5
1	5	3
4	0	1
4	3	1
7	3	0
14	2	6
17	0	4
3	3	3
3	3	5
4	3	0
5	4	1
2	3	3
5	7	10
1	1	3
2	4	8
2		8
1		3
2		5
3		0
2		0
2		0
19		0
9		1
6		2
4		1
0		1
0		2
1		2
2		3
2		1
0		2
1		0
4		0
2		1
4		0
1		3
		3
		1
		4
		5
		0
		1
		1
		1
		0
		2
		0
		1
		2
		0
		1
		1
		1
		5
		2
		4
		4
		1

## Sheet: Extended Data Fig. 8h
1WV	Warm-MG132-	Warm-MG132+
1.49523	0.816008	1.10303
1.41635	0.74695	1.00923
1.17113	0.721681	1.09429
1.17436	0.625594	0.952558
1.29513	0.540756	0.974305
1.23735	0.708574	0.929343
1.30804	0.901237	0.970002
1.23315	0.89752	0.716171
1.33197	0.9298	1.08422
1.15382	0.783566	0.997716
1.36904	0.721746	1.24568
1.19376	0.582229	1.09922
1.40116	0.817964	1.09944
1.17175	0.653895	1.11131
1.21626	0.659699	1.07659
1.4145	0.658884	1.11666
1.18437	0.774078	0.986109
1.27293	0.711476	1.00277
1.3666	0.835723	1.03577
1.32558	0.955644	0.877729
1.40191	0.878436	1.13335
1.1965	1.00948	1.20652
1.21071	0.940222	1.22165
1.16334	1.11567	0.91529
1.37346	0.879577	0.947471
1.35376	1.09415	0.961068
1.58187	0.982935	1.00156
1.27241	1.00635	1.33482
1.04816	1.07149	1.47653
1.34983	0.907422	1.2257
1.35798	0.937092	1.1036
1.10914	0.868002	1.23199
1.30245	0.867415	1.08394
1.2959	1.0665	0.944026
1.41204	0.813617	1.21732
0.886087	0.641212	1.28987
0.924235	0.650146	1.38103
0.980348	0.56697	1.68876
0.564275	0.484088	1.61028
0.626844	0.549168	1.35234
0.715301	0.590348	1.11973
0.654297	0.854254	1.63796
0.622996	0.923833	1.51651
0.524073	0.811606	1.08501
0.466101	0.867882	1.17409
0.715106	0.775154	1.08798
0.642559	0.770882	1.072
0.600042	0.516171	1.166
0.735419	0.603194	1.10089
0.651461	0.574176	1.05863
0.501347	0.628985	1.01044
0.537017	0.596282	0.936951
0.537865	0.648124	0.901183
0.605748	0.637169	0.938679
0.561112	0.68337	0.912725
0.583153	0.747635	0.982533
0.640864	0.61728	1.03904
0.624529	0.628822	0.773958
0.935625	0.571567	0.790195
0.749385	0.516302	0.863296
0.669567	0.542614	0.756025
0.719192	0.618345	0.838712
0.763242	0.770741	0.903465
0.842048	0.627539	0.936299
0.719258	0.695228	1.56573
0.863111	0.669307	1.43061
0.924539	0.653004	1.22403
0.798781	0.545635	1.33234
0.902596	0.638723	1.31033
0.865654	0.691152	1.2445
0.867806	0.654276	1.26866
0.789228	0.895814	1.32885
0.745994	0.819127	1.25807
0.676773	0.802335	1.23632
0.685185	0.797249	1.16361
0.805531	0.771393	0.905476
0.747917	0.737288	1.4969
0.705172	0.776219	1.32083
0.720562	0.577165	1.15918
0.717986	0.773382	1.16638
0.716127	0.601944	1.15018
0.73331	0.734093	1.44646
0.685674	0.689424	1.32794
0.735821	0.714334	1.31481
0.62242	0.658427	1.48674
0.744657	0.933386	1.46691
0.597314	0.722203	1.60852
1.06069	0.756732	1.67383
1.02978	0.647374	1.28214
0.978033	0.670198	1.37575
0.95221	0.705346	1.51338
1.14608	0.791489	1.33744
0.906596	0.779034	1.33343
0.880903	0.738864	1.76418
0.990847	0.590446	1.71236
1.045	0.657025	1.19675
1.03111	0.744603	1.43248
1.02397	0.687348	1.50001
0.87699	0.728626	1.33353
1.1287	0.761068	1.31987
1.03027	0.91379	1.26564
1.0476	0.866676	1.24941
1.02576	0.61666	1.44729
1.05279	0.668404	1.63447
1.06172	0.642125	1.39081
1.20075	0.729083	1.30532
1.18865	0.664851	1.27037
1.134	0.850993	1.43722
1.35751	0.921529	1.40201
1.25901	0.980577	1.50087
1.28409	0.784913	1.36014
1.03511	0.77311	1.02467
1.07812	1.00275	1.12702
1.1866	0.844092	1.08701
1.16726	0.854395	1.29979
1.1654	0.730137	1.35411
1.03912	0.823453	1.23103
1.26945	0.888337	1.20501
1.31461	0.799977	1.41349
1.24705	0.884196	1.37609
1.40228	0.789804	1.31733
1.2925	0.841972	1.5666
1.09814		1.22493
1.26961		1.09695
1.20071		1.03683
1.14098		1.05176
1.28679		1.09976
		1.07778
		1.04237
		1.00974
		1.1202
		1.08809
		1.18052
		1.00416
		0.920431
		0.999955
		0.949482
		0.743907
		0.931615
		0.842374
		0.8427
		0.869697
		0.833962
		0.834191
		0.950786
		0.983033
		0.993271
		1.02777
		1.16565
		1.26802
		1.19026
		1.34298
		1.51201
		1.57921
		1.4138
		1.68804
		1.45126
		1.18961
		1.26209
		1.45593
		1.38035
		1.43229
		1.23829
		1.22913
		1.29225
		1.25009

## Sheet: Extended Data Fig. 8i
1WV	Warm-MG132-	Warm-MG132+
0.04	0.059	0.119
0.158	0.03	0.05
0.069	0.03	0.079
0.109	0.03	0.04
0.257	0.03	0.05
0.416	0.03	0.089
0.396	0.03	0.158
0.079	0.03	0.03
0.158	0.03	0.119
0.277	0.059	0.188
0.099	0.05	0.069
0.089	0.03	0.03
0.04	0.04	0.04
0.178	0.05	0.168
0.426	0.317	0.03
0.158	0.208	0.069
0.03	0.04	0.178
0.099	0.089	0.099
0.337	0.079	0.03
0.158	0.03	0.03
0.03	0.149	0.03
0.208	0.129	0.059
0.109	0.089	0.03
0.099	0.04	0.03
0.139	0.366	0.03
0.069	0.03	0.158
0.188	0.743	0.03
0.05	0.04	0.03
0.04	0.119	0.03
0.307	0.03	0.069
0.208	0.396	0.05
0.099	0.03	0.109
0.129	0.119	0.168
0.109	0.743	0.069
0.03	0.03	0.04
0.505	0.059	0.03
0.109	0.228	0.356
0.317	0.574	0.129
0.347	0.238	0.03
0.337	0.356	0.03
0.059	0.198	0.317
0.149	0.03	0.337
0.158	0.03	0.04
0.376	0.079	0.178
0.04	0.396	0.04
0.337	0.079	0.04
0.05	0.386	0.04
0.297	0.059	0.069
0.139	0.03	0.178
0.327	0.03	0.03
0.02	0.168	0.109
0.485	0.168	0.228
0.05	0.04	0.158
0.079	0.04	0.129
0.515	0.139	0.05
0.03	0.129	0.03
0.257	0.109	0.069
0.545	0.03	0.188
0.446	0.03	0.05
0.386	0.03	0.129
0.03	0.04	0.198
0.129	0.099	0.267
0.03	0.099	0.386
0.149	0.04	0.059
0.099	0.03	0.149
0.455	0.05	0.04
0.376	0.069	0.04
0.03	0.089	0.059
0.624	0.069	0.03
0.03	0.03	0.03
0.168	0.119	0.158
0.139	0.03	0.139
0.475	0.03	0.04
0.238	0.03	0.446
0.05	0.04	0.129
0.178	0.03	0.139
1.079	0.05	0.089
0.03	0.04	0.03
0.287	0.03	0.03
0.04	0.158	0.287
0.396	0.04	0.059
0.198	0.03	0.337
0.317	0.03	0.03
0.139	0.03	0.099
0.059	0.03	0.03
0.069	0.069	0.683
0.04	0.03	0.04
0.109	0.03	0.04
0.267	0.059	0.05
0.188	0.158	0.257
0.04	0.03	0.307
0.139	0.099	0.03
0.238	0.059	0.267
0.307	0.158	0.04
0.168	0.03	0.03
0.218	0.208	0.149
0.317	0.03	0.03
0.436	0.079	0.089
0.03	0.05	0.04
0.04	0.198	0.04
0.208	0.03	0.248
0.554	0.03	0.277
0.03	0.059	0.03
0.069	0.03	0.059
0.832	0.04	0.059
0.129	0.04	0.05
0.248	0.059	0.03
0.05	0.03	0.03
0.079	0.04	0.05
0.426	0.03	0.119
0.04	0.069	0.059
0.099	0.03	0.03
0.673	0.03	0.03
0.069	0.03	0.059
0.505	0.05	0.099
0.099	0.03	0.03
0.822	0.04	0.099
0.069	0.05	0.158
0.05	0.04	0.05
0.05	0.03	0.04
0.178	0.139	0.287
0.129	0.03	0.03
0.03	0.04	0.03
0.267	0.059	0.03
0.109	0.04	0.05
0.446	0.03	0.03
0.05	0.03	0.05
0.03	0.03	0.03
0.248	0.03	0.03
0.307	0.04	0.03
0.267	0.03	0.03
0.129	0.03	0.03
0.04	0.03	0.178
0.386	0.04	0.03
0.069	0.04	0.03
0.208	0.04	0.059
0.673	0.03	0.03
0.03	0.03	0.04
0.079	0.03	0.069
0.356		0.04
0.317		0.109
0.04		0.178
0.109		0.109
0.158		0.059
0.03		0.218
0.069		0.03
0.129		0.03
0.079		0.376
0.05		0.059
0.119		0.119
0.119		0.03
0.089		0.03
0.04		0.158
0.654		0.149
0.406		0.069
0.297		0.238
0.495		0.654
0.03		0.03
0.03		0.03
0.663		0.03
0.069		0.03
0.129		0.03
0.743		0.03
0.089		0.178
0.04		0.139
0.03		0.238
0.03		0.04
0.168		0.069
0.03		0.03
0.624		0.04
0.109		0.03
0.079		0.396
0.406		0.059
0.287		0.04
0.564		0.059
0.158		0.03
0.03		0.04
0.198		0.03
0.139		0.139
0.198		0.079
0.366		0.099
0.03		0.089
0.069		0.04
0.178		0.059
0.158		0.04
0.475		0.03
0.158		0.03
0.376		0.03
0.04		0.03
0.158		0.109
0.158		0.713
0.059		0.069
0.03		0.327
0.03		0.069
0.663		0.099
0.356		0.069
0.297		0.356
0.04		0.198
0.158		0.059
0.05		0.05
0.099		0.109
0.683		0.129
0.089		0.04
0.059		0.03
0.03		0.03
0.03		0.317
0.317		0.119
0.099		0.099
0.337		0.089
0.05		0.04
0.158		0.178
0.376		0.218
0.069		0.208
0.03		0.257
0.356		0.05
0.277		0.05
0.337		0.04
0.208		0.03
0.059		0.03
0.673		0.03
0.257		0.03
0.168		0.03
0.446		0.069
0.03		0.03
0.04		0.04
0.05		0.04
0.782		0.04
		0.208
		0.05
		0.089
		0.178
		0.05
		0.059
		0.05
		0.04
		0.03
		0.079
		0.059
		0.03
		0.079
		0.059
		0.05
		0.059
		0.03
		0.05
		0.03
		0.05
		0.277
		0.05
		0.059
		0.03
		0.188
		0.069
		0.069
		0.059
		0.149
		0.03
		0.04
		0.04
		0.03
		0.059
		0.05
		0.04
		0.109
		0.04
		0.228
		0.059
		0.079
		0.05
		0.059
		0.178
		0.03
		0.03
		0.04
		0.03
		0.059
		0.03
		0.139
		0.03
		0.277
		0.386
		0.03
		0.059
		0.337
		0.069
		0.089
		0.04
		0.079
		0.059
		0.05
		0.396
		0.198
		0.079
		0.139
		0.178
		0.069
		0.03
		0.069
		0.03
		0.03
		0.119
		0.109
		0.099
		0.168
		0.059
		0.04
		0.059
		0.04
		0.04
		0.079
		0.04
		0.04
		0.03
		0.119
		0.03
		0.03
		0.079
		0.04
		0.03
		0.04
		0.059
		0.03
		0.238
		0.03
		0.03
		0.059
		0.03
		0.079
		0.129
		0.673
		0.04
		0.04
		0.04
		0.119
		0.03
		0.04
		0.03
		0.03
		0.03
		0.03
		0.149
		0.059
		0.139
		0.03
		0.05
		0.059
		0.03
		0.059
		0.03
		0.05
		0.03
		0.04
		0.03
		0.109
		0.03

## Sheet: Extended Data Fig. 8j
1WV	Warm-MG132-	Warm-MG132+
5	1	4
8	0	1
3	0	3
3	0	1
5	1	1
3	1	0
2	4	1
1	1	0
3	1	4
1	0	5
1	1	2
1	2	3
2	3	2
1	1	0
1	2	3
2	3	4
7	2	2
8	1	5
16	1	4
2	3	7
1	3	7
4	2	5
1	2	1
4	1	11
3	1	7
6	0	0
6	0	3
2	0	5
2	0	1
2	2	3
2	2	3
7	8	0
3	1	4
1	5	1
2	3	0
3	0	8
2	0	6
1	3	4
3	10	0
0	5	3
2	3	4
2	4	3
0	2	4
1	4	0
1	2	1
2	7	3
4	3	1
6	9	1
2	4	1
3	2	2
4	1	3
3	4	4
2	0	0
2	4	0
1	0	0
1	3	1
1	2	4
5	3	2
3	2	2
2	3	11
1		8
2		1
3		0
2		1
0		5
2		3
1		0
0		0
2		2
5		5
4		2
9		1
5		2
4		4
3		4
2		9
3		1
1		2
1		5
7		5
5		2
		4
		4
		4
		2
		3
		2
		3
		0
		1
		2
		1
		4
		0
		1
		3
		2
		8
		6
		2
		3
		5
		0
		3
		3
		13
		3
		5
		4
		0
		0
		1
		6
		8
		8
		5

## Sheet: Extended Data Fig. 8k
2WV	Time to the warm
	24H	10D
0.881744	2.067	2.59386
1.01755	1.41834	2.15114
1.10071	1.30213	2.5171
1.00873
0.903881
1.08739

## Sheet: Extended Data Fig. 8n
0	20 min	40 min	60 min	80 min	100 min	120 min	140 min	160 min	180 min	200 min	220 min	240 min	260 min	280 min	300 min	320 min	340 min	360 min	380 min
0.032	0.032	0.054	0.054	0.032	0.032	0.032	0.281	0.032	0.043	0.076	0.032	0.097	0.194	0.216	0.032	0.097	0.076	0.097	0.086
0.032	0.032	0.032	0.032	0.054	0.065	0.054	0.335	0.065	0.108	0.259	0.032	0.292	0.043	0.108	0.313	0.119	0.032	0.032	0.054
0.032	0.043	0.032	0.032	0.032	0.065	0.043	0.205	0.238	0.076	0.097	0.248	0.151	0.065	0.065	0.065	0.043	0.097	0.097	0.259
0.043	0.054	0.032	0.032	0.032	0.205	0.032	0.032	0.173	0.043	0.194	0.27	0.151	0.032	0.043	0.032	0.076	0.389	0.054	0.032
0.032	0.043	0.032	0.032	0.032	0.043	0.173	0.032	0.032	0.054	0.173	0.097	0.032	0.032	0.032	0.054	0.065	0.043	0.238	0.043
0.032	0.032	0.065	0.032	0.032	0.043	0.032	0.13	0.032	0.216	0.184	0.151	0.119	0.065	0.076	0.032	0.032	0.086	0.227	0.097
0.032	0.032	0.032	0.043	0.054	0.043	0.076	0.119	0.032	0.076	0.032	0.043	0.032	0.119	0.097	0.043	0.054	0.043	0.13	0.151
0.032	0.032	0.043	0.032	0.032	0.065	0.043	0.032	0.076	0.054	0.216	0.054	0.151	0.194	0.313	0.27	0.043	0.043	0.389	0.076
0.043	0.043	0.032	0.086	0.043	0.13	0.043	0.032	0.032	0.238	0.043	0.119	0.162	0.054	0.043	0.065	0.313	0.076	0.032	0.14
0.032	0.032	0.227	0.032	0.227	0.032	0.097	0.248	0.032	0.032	0.032	0.151	0.032	0.065	0.324	0.076	0.054	0.065	0.356	0.032
0.043	0.032	0.032	0.032	0.13	0.032	0.032	0.032	0.097	0.032	0.032	0.032	0.032	0.076	0.043	0.054	0.227	0.248	0.281	0.335
0.032	0.032	0.054	0.032	0.065	0.14	0.054	0.054	0.043	0.086	0.367	0.043	0.086	0.076	0.227	0.238	0.194	0.302	0.248	0.162
0.032	0.032	0.032	0.032	0.032	0.032	0.032	0.076	0.205	0.032	0.043	0.032	0.032	0.184	0.054	0.086	0.14	0.14	0.346	0.248
0.043	0.032	0.032	0.032	0.065	0.043	0.065	0.076	0.032	0.162	0.032	0.032	0.065	0.194	0.032	0.032	0.032	0.119	0.097	0.076
0.032	0.032	0.043	0.032	0.054	0.205	0.119	0.032	0.032	0.032	0.076	0.216	0.032	0.032	0.032	0.043	0.065	0.13	0.151	0.086
	0.032	0.14	0.205	0.065	0.032	0.032	0.032	0.032	0.302	0.14	0.043	0.13	0.076	0.054	0.032	0.108	0.032	0.032	0.259
	0.054	0.032	0.032	0.032	0.043	0.151	0.086	0.043	0.032	0.076	0.205	0.238	0.043	0.054	0.162	0.032	0.151	0.399	0.14
	0.043	0.065	0.032	0.032	0.054	0.216	0.119	0.043	0.032	0.043	0.054	0.032	0.13	0.151	0.173	0.173	0.162	0.032	0.173
	0.032	0.108	0.032	0.14	0.032	0.076	0.032	0.054	0.032	0.162	0.14	0.162	0.043	0.356	0.032	0.065	0.076	0.043	0.248
	0.108	0.086	0.173	0.054	0.054	0.043	0.043	0.043	0.108	0.054	0.032	0.097	0.184	0.043	0.032	0.227	0.108	0.054	0.281
	0.032	0.054	0.065	0.032	0.032	0.259	0.151	0.097	0.205	0.216	0.032	0.119	0.065	0.13	0.108	0.097	0.248	0.043	0.27
	0.032	0.054	0.076	0.086	0.259	0.043	0.324	0.108	0.14	0.032	0.086	0.227	0.032	0.097	0.173	0.043	0.119	0.119	0.227
	0.032	0.032	0.032	0.216	0.076	0.032	0.054	0.032	0.216	0.043	0.205	0.119	0.032	0.162	0.13	0.032	0.065	0.108	0.054
	0.032	0.043	0.032	0.043	0.032	0.076	0.076	0.335	0.032	0.119	0.032	0.032	0.292	0.378	0.054	0.184	0.054	0.032	0.032
	0.032	0.032	0.194	0.032	0.043	0.032	0.032	0.14	0.086	0.054	0.054	0.227	0.032	0.14	0.086	0.032	0.086	0.432	0.043
	0.032	0.292	0.032	0.076	0.378	0.032	0.086	0.043	0.108	0.043	0.151	0.292	0.054	0.032	0.227	0.054	0.076	0.281	0.032
	0.032	0.043	0.054	0.032	0.227	0.076	0.043	0.076	0.032	0.205	0.043	0.043	0.119	0.032	0.043	0.043	0.151	0.281	0.13
	0.032	0.043	0.032	0.227	0.162	0.108	0.043	0.14	0.032	0.173	0.054	0.032	0.054	0.27	0.054	0.032	0.054	0.032	0.205
	0.043	0.043	0.054	0.086	0.043	0.065	0.108	0.043	0.184	0.043	0.205	0.13	0.032	0.14	0.043	0.151	0.216	0.13	0.032
	0.032	0.032	0.097	0.032	0.032	0.194	0.032	0.043	0.032	0.507	0.14	0.043	0.227	0.065	0.032	0.194	0.076	0.097	0.032
	0.032	0.194	0.13	0.032	0.292	0.227	0.184	0.032	0.054	0.032	0.162	0.076	0.032	0.086	0.032	0.032	0.173	0.043	0.119
	0.032	0.032	0.054	0.032	0.032	0.119	0.043	0.27	0.032	0.162	0.076	0.086	0.054	0.032	0.205	0.313	0.346	0.032	0.292
	0.032	0.032	0.086	0.032	0.032	0.032	0.032	0.043	0.184	0.097	0.032	0.421	0.097	0.119	0.13	0.086	0.119	0.194	0.205
	0.032	0.043	0.065	0.184	0.194		0.032	0.162	0.227	0.054	0.032	0.032	0.356	0.032	0.335	0.043	0.453	0.054	0.259
	0.032	0.054	0.032	0.076	0.043		0.043	0.097	0.194	0.043	0.443	0.086	0.032	0.324	0.043	0.27	0.032	0.238	0.227
	0.032	0.032	0.043	0.043	0.13		0.108	0.227	0.151	0.032	0.043	0.227	0.032	0.507	0.335	0.043	0.076	0.421	0.399
	0.032	0.032	0.108	0.043	0.065		0.335	0.032	0.032	0.108	0.032	0.054	0.443	0.043	0.399	0.043	0.032	0.097	0.054
	0.032	0.162	0.054	0.032	0.119		0.151	0.086	0.032	0.205	0.032	0.054	0.13	0.205	0.032	0.486	0.065	0.032	0.032
	0.032	0.032	0.043	0.032	0.097		0.14	0.043	0.032	0.13	0.032	0.032	0.032	0.043	0.032	0.043	0.032	0.162	0.108
		0.086	0.032	0.108	0.248		0.238	0.065	0.097	0.27	0.086	0.032	0.032	0.086	0.205	0.076	0.097	0.464	0.443
		0.065	0.13	0.032	0.119		0.227	0.292	0.065	0.054	0.108	0.14	0.043	0.13	0.086	0.032	0.032	0.076	0.173
		0.032	0.043	0.032	0.399		0.065	0.248	0.032	0.065	0.032	0.086	0.097	0.13	0.032	0.043	0.043	0.68	0.032
		0.13	0.043	0.097	0.032		0.162	0.302	0.032	0.032	0.032	0.151	0.13	0.043	0.065	0.054	0.043	0.032	0.583
		0.065	0.032	0.086	0.065		0.054	0.032	0.032	0.043	0.184	0.032	0.065	0.13	0.086	0.119	0.032	0.205	0.227
		0.032	0.043	0.032	0.032		0.032	0.032	0.032	0.054	0.119	0.14	0.032	0.032	0.054	0.076	0.205	0.13	0.032
		0.043	0.13	0.065	0.032		0.076	0.043	0.292	0.032	0.076	0.032	0.065	0.065	0.054	0.065	0.032	0.13	0.043
		0.032	0.032	0.076	0.097		0.054	0.032	0.032		0.086	0.086	0.086	0.13	0.097	0.032	0.032	0.173	0.032
		0.108	0.162	0.151	0.086		0.054	0.054	0.032		0.173	0.043	0.097	0.14	0.043	0.248	0.032	0.032	0.032
		0.14	0.043	0.043	0.108		0.292	0.043	0.054		0.054	0.054	0.032	0.043	0.054	0.065	0.27	0.032	0.076
		0.043	0.108	0.162	0.119		0.054	0.043	0.043		0.032	0.054	0.032	0.032	0.205	0.043	0.184	0.162	0.032
		0.086	0.043	0.151	0.043		0.043	0.032	0.032		0.054	0.292	0.054	0.184	0.032	0.065	0.076	0.032	0.14
		0.097	0.065		0.292		0.043	0.043	0.076		0.205		0.151	0.356	0.119	0.032	0.043	0.032	0.032
		0.076	0.032		0.032		0.032	0.14	0.032		0.043		0.151	0.032	0.184	0.043	0.065	0.032	0.043
		0.065	0.054		0.032		0.032	0.248	0.054		0.032		0.302	0.032	0.032	0.032	0.119	0.238	0.086
		0.043	0.032		0.043		0.216	0.043	0.032					0.086	0.043	0.054	0.032	0.238	0.238
		0.032	0.032		0.173		0.043	0.032	0.27					0.032	0.054	0.346		0.054	0.032
		0.032	0.032		0.151		0.108	0.065	0.065					0.032	0.043	0.205		0.054	0.27
		0.032	0.032		0.032		0.076	0.238	0.032					0.032	0.335	0.054		0.043	0.076
		0.076			0.583		0.054	0.151	0.054					0.086	0.389	0.043		0.032	0.032
		0.119			0.054		0.032	0.281	0.032					0.032	0.032	0.032		0.065	0.043
		0.054			0.032		0.043	0.054	0.043					0.032		0.032		0.065	0.205
		0.292			0.032		0.097	0.032						0.173		0.097		0.032	0.097
		0.032			0.043		0.032	0.065								0.335		0.054	0.032
		0.032			0.162		0.032	0.032										0.032	0.151
		0.032			0.086		0.032	0.043										0.389	0.259
		0.065			0.324		0.032	0.065										0.443	0.119
		0.032			0.108		0.032	0.043										0.032	0.302
		0.032			0.043		0.248	0.032										0.054	0.108
		0.032			0.032		0.032
		0.032			0.108		0.032
		0.032			0.032		0.097
		0.032			0.032		0.032
		0.032			0.043		0.054
		0.043			0.032		0.043
		0.054			0.054		0.032
		0.065			0.032		0.043
		0.032			0.119		0.043
		0.032			0.173		0.054
					0.248		0.054
					0.076
					0.032
					0.043
					0.043
					0.032
					0.065
					0.032
					0.292
					0.032
					0.032
					0.043
					0.389
					0.043
					0.032
					0.162
					0.032
					0.065
					0.043
					0.065
					0.097
					0.054
					0.032
					0.032
					0.065
					0.054
					0.032
					0.41
					0.032
					0.162

[truncated: 3 more sheets: Extended Data Fig. 8o, Extended Data Fig. 8q, Extended Data Fig. 8r]
