# Supplementary material for: Cold-induced Arabidopsis FRIGIDA nuclear condensates for FLC repression
Source: Nature. 2021 Nov 3;599(7886):657–61. doi: 10.1038/s41586-021-04062-5 (PMC8612926; doi:10.1038/s41586-021-04062-5)
Supplement: Supplementary file 18 — Source Data Extended Data Fig. 9 [file 41586_2021_4062_MOESM18_ESM.xlsx]

## Sheet: Extended Data Fig. 9a
	WT fri			WT FRI			frl1-1 FRI			flx-2 FRI			suf4 FRI
NV	0.008287	0.004425	0.00752	0.032017	0.013369	0.039555	0.027776	0.022021	0.03224	0.00639	0.002772	0.002472	0.007812	0.00295	0.00519
2WV	0.028262	0.025208	0.024861	0.125	0.067218	0.111105	0.132586	0.058924	0.077482	0.013555	0.019641	0.011719	0.013048	0.016176	0.01256

## Sheet: Extended Data Fig. 9b
	WT fri			WT FRI			frl1-1FRI			flx-2 FRI			suf4FRI
NV	0.001987	0.001527	0.003319	0.009227	0.007867	0.008032	0.007189	0.006302	0.00692	0.000877	0.001405	0.000434	0.000983	0.000743	0.001198
2WV	0.000806	0.001736	0.00119	0.007581	0.007894	0.013094	0.004492	0.003533	0.00806	0.000264	0.000214	0.000398	0.000321	0.000346	0.000394

## Sheet: Extended Data Fig. 9c
	WT fri			WT FRI			frl1-1FRI			flx-2 FRI			suf4FRI
NV	0.000883	0.000569	0.00074	0.001801	0.00124	0.001677	0.002197	0.001913	0.00181	0.002427	0.000216	0.002267	0.000215	0.000205	0.000196
2WV	0.002182	0.002238	0.002551	0.011023	0.010746	0.017763	0.004035	0.006539	0.006592	0.000375	0.000321	0.000531	0.000334	0.000567	0.000551

## Sheet: Extended Data Fig. 9d
WT fri	WT FRI	frl1-1FRI	flx-2 FRI	suf4FRI
3.41054	3.90413	4.77334	2.12138	1.67018
5.6962	5.02805	2.67585	7.08614	5.48313
3.3058	2.80889	2.40327	4.74037	2.41999

## Sheet: Extended Data Fig. 9e
WT fri	WT FRI	frl1-1FRI	flx-2 FRI	suf4FRI
0.405657	0.82169	0.624887	0.301452	0.326465
1.13682	1.00347	0.560583	0.152301	0.466516
0.358489	1.63014	1.16473	0.917004	0.328736

## Sheet: Extended Data Fig. 9f
WT fri	WT FRI	frl1-1FRI	flx-2 FRI	suf4FRI			NV	12H	2WV
2.47084	6.11916	1.83613	0.154606	1.55473			1.04365	3.62161	6.11916
3.93583	8.6638	3.41843	1.48452	2.76726			1.06312	2.80558	8.6638
3.44618	10.5927	3.64268	0.234068	2.81864			0.893233	4.00453	10.5927

## Sheet: Extended Data Fig. 9h
	FRI				FRI-GFP NV				FRI-GFP 2WV
Class II.ii	1	1	1	1	0.564482	0.96929	0.795536	0.840896	53.4456	63.1189	78.249	69.0706
A	1	1	1		0.965936	1.17555	1.62451		7.79924	0.716978	0.760489
B	1	1	1		1.02811	0.507566	0.624165		1.98619	4.29857	6.21175
C	1	1	1		2.4005	1.00579	1.53687		1.56917	4.8121	1.04488

## Sheet: Extended Data Fig. 9i
	WT			frl1-1
Class I.i	0.174778	0.147566	0.178553	0.102374	0.059105	0.143779
Class II.ii	0.255594	0.435857	0.316314	0.267683	0.097751	0.184104
UBC	0.054294	0.044151	0.043568	0.041147	0.043343	0.046133

## Sheet: Extended Data Fig. 9j
WT-NV	WT-2WV	TEX-NV	TEX-2WV
0.024	0.047	0.094	0.024
0.024	0.318	0.024	0.024
0.024	0.035	0.024	0.024
0.047	0.035	0.035	0.2
0.035	0.035	0.024	0.082
0.094	0.259	0.024	0.2
0.047	0.047	0.024	0.294
0.047	0.024	0.082	0.106
0.024	0.024	0.024	0.188
0.024	0.024	0.071	0.024
0.082	0.024	0.024	0.106
0.035	0.024	0.024	0.071
0.035	0.059	0.047	0.106
0.024	0.024	0.047	0.024
0.047	0.024	0.024	0.024
0.071	0.059	0.035	0.035
0.024	0.024	0.047	0.024
0.024	0.094	0.059	0.071
0.059	0.047	0.047	0.024
0.024	0.059	0.024	0.024
0.035	0.035	0.024	0.024
0.035	0.082	0.035	0.047
0.035	0.071	0.024	0.024
0.024	0.024	0.165	0.024
0.024	0.024	0.024	0.118
0.047	0.094	0.176	0.047
0.035	0.024	0.141	0.035
0.024	0.024	0.188	0.024
0.024	0.059	0.106	0.024
0.035	0.047	0.047	0.035
0.035	0.024	0.024	0.035
0.024	0.059	0.059	0.035
0.024	0.118	0.047	0.141
0.024	0.035	0.024	0.082
0.024	0.071	0.035	0.024
0.024	0.035	0.024	0.082
0.094	0.035	0.024	0.047
0.024	0.129	0.047	0.024
0.024	0.118	0.106	0.059
0.024	0.024	0.024	0.141
0.082	0.024	0.024	0.024
0.129	0.306	0.035	0.024
0.024	0.024	0.047	0.024
0.082	0.035	0.024	0.035
0.094	0.024	0.024	0.035
0.024	0.141	0.035	0.024
0.024	0.223	0.024	0.035
0.024	0.118	0.024	0.188
0.024	0.188	0.024	0.082
0.024	0.118	0.024	0.047
0.024	0.024	0.059	0.035
0.071	0.035	0.024	0.094
0.024	0.024	0.035	0.094
0.024	0.035	0.024	0.047
0.047	0.024	0.094	0.024
0.059	0.035	0.024	0.035
0.024	0.129	0.024	0.024
0.024	0.047	0.024	0.024
0.035	0.082	0.024	0.024
0.035	0.541	0.035	0.024
0.035	0.035	0.035	0.094
0.047	0.059	0.024	0.165
0.047	0.035	0.047	0.059
0.071	0.047	0.024	0.024
0.024	0.059	0.035	0.106
0.035	0.459	0.024	0.024
0.047	0.024	0.024	0.024
0.059	0.059	0.024	0.306
0.024	0.071	0.082	0.047
0.094	0.024	0.059	0.094
0.035	0.071	0.024	0.024
0.024	0.071	0.024	0.024
0.024	0.259	0.024	0.141
0.024	0.071	0.106	0.024
0.024	0.024	0.024	0.047
0.024	0.106	0.259	0.024
0.035	0.129	0.071	0.024
0.047	0.153	0.059	0.024
0.047	0.024	0.024	0.024
0.024	0.341	0.059	0.024
0.024	0.035	0.153	0.059
0.024	0.035	0.035	0.024
0.035	0.024	0.035	0.024
0.024	0.035	0.106	0.024
0.024	0.106	0.071	0.082
0.024	0.047	0.024	0.024
0.024	0.071	0.024	0.024
0.024	0.082	0.035	0.024
0.024	0.024	0.024	0.024
0.059	0.024	0.106	0.024
0.024	0.024	0.024	0.035
0.047	0.318	0.024	0.071
0.024	0.047	0.035	0.047
0.024	0.047	0.024	0.024
0.024	0.2	0.024	0.106
0.024	0.047	0.047	0.024
0.024	0.188	0.047	0.047
0.024	0.165	0.024	0.047
0.024	0.27	0.024	0.059
0.024	0.035	0.024	0.024
0.024	0.059	0.024	0.024
0.024	0.024	0.082	0.024
0.024	0.024	0.024	0.035
0.024	0.024	0.071	0.024
0.059	0.141	0.024	0.035
0.047	0.024	0.024	0.024
0.024	0.059	0.024	0.024
0.024	0.024	0.106	0.024
0.024	0.776	0.024	0.024
0.024	0.059	0.024	0.024
0.024	0.071	0.024	0.035
0.024	0.024	0.024	0.059
0.035	0.106	0.047	0.106
0.024	0.106	0.035	0.259
	0.047	0.047	0.024
	0.024	0.024	0.247
	0.024	0.094	0.153
	0.024	0.024	0.082
	0.035	0.024	0.024
	0.059	0.035	0.2
	0.059	0.024	0.118
	0.059	0.035	0.059
	0.024	0.035	0.165
	0.035	0.024	0.024
	0.024	0.024	0.106
	0.129	0.024	0.047
	0.024	0.024	0.024
	0.082	0.024	0.024
	0.082	0.024	0.024
	0.2	0.024	0.212
	0.047	0.024	0.035
	0.094	0.024	0.024
	0.035	0.024	0.024
	0.094	0.047	0.024
	0.318	0.024	0.024
	0.259	0.024	0.024
	0.376	0.024	0.047
	0.223	0.024	0.024
	0.071	0.024	0.141
	0.082	0.024	0.035
	0.106	0.024	0.129
	0.141	0.024	0.059
	0.024		0.024
	0.024		0.082
	0.071		0.024
	0.071		0.035
	0.047		0.024
	0.047		0.024
	0.059		0.024
	0.094		0.2
	0.129		0.094
	0.024		0.223
	0.106		0.282
	0.024		0.024
	0.27		0.024
	0.235		0.035
	0.094		0.024
	0.153		0.024
	0.024		0.024
	0.035		0.024
	0.024		0.024
	0.035		0.024
	0.024		0.024
	0.059		0.2
	0.024		0.176
	0.035		0.024
	0.094		0.047
	0.235		0.024
	0.212		0.035
	0.106		0.024
	0.212		0.094
	0.035		0.024
	0.024		0.047
	0.071		0.024
	0.129		0.035
	0.176		0.024
	0.141		0.153
	0.188		0.047
	0.129		0.035
	0.223		0.024
	0.118		0.035
	0.129		0.047
	0.259		0.024
	0.047		0.024
	0.082		0.071
	0.071		0.024
	0.212		0.035
	0.024		0.047
	0.082		0.024
	0.106		0.024
	0.082		0.024
	0.059		0.024
	0.071		0.024
	0.024		0.047
	0.024		0.059
	0.071		0.024
	0.024		0.071
	0.2		0.082
	0.2		0.082
	0.024		0.176
	0.129		0.024
	0.282		0.024
	0.024		0.059
	0.188		0.024
	0.118		0.035
	0.129		0.024
	0.071		0.024
	0.024		0.024
	0.059		0.035
	0.4		0.047
	0.024		0.106
	0.423		0.153
	0.788		0.082
	0.306		0.024
	0.047		0.024
	0.153		0.024
	0.165		0.024
	0.153		0.035
	0.223		0.047
	0.318		0.27
	0.188		0.024
	0.071		0.035
	0.059		0.282
	0.024		0.024
	0.035		0.047
	0.035		0.094
	0.094		0.035
	0.047		0.118
	0.047		0.024
	0.082		0.024
	0.059		0.059
	0.071		0.071
	0.024		0.024
	0.165		0.082
	0.082		0.035
	0.141		0.024
	0.153		0.118
	0.071		0.094
	0.564		0.024
	0.024		0.024
	0.094		0.2
	0.024		0.035
	0.223		0.035
	0.165		0.035
	0.365		0.024
	0.082		0.024
	0.2		0.024
	0.094		0.094
	0.024		0.035
	0.282		0.071
	0.223		0.071
	0.141		0.094
	0.035		0.024
	0.082		0.024
	0.024		0.059
	0.188		0.047
	0.141		0.047
	0.141		0.024
	0.459		0.035
	0.659		0.059
	0.024		0.024
	0.059		0.059
	0.412		0.024
	0.235		0.188
	0.059		0.6
	0.035		0.024
	0.188		0.094
	0.082		0.141
	0.035		0.059
	0.024		0.212
	0.188		0.024
	0.024		0.024
	0.035		0.035
	0.059		0.153
	0.024		0.024
	0.035		0.059
	0.047		0.024
	0.082		0.047
	0.294		0.035
	0.024		0.035
	0.071		0.024
	0.447		0.035
	0.035		0.106
	0.024		0.035
	0.024		0.035
	0.282		0.024
	0.024		0.024
	0.118		0.024
	0.106		0.024
	0.024		0.035
	0.035		0.024
	0.024		0.118
	0.071		0.094
	0.035		0.071
	0.106		0.035
	0.094		0.024
	0.024		0.024
	0.024		0.047
	0.2		0.024
	0.141		0.141
	0.024		0.047
	0.165		0.024
	0.035		0.024
	0.024		0.071
	0.106		0.024
	0.047		0.035
	0.071		0.024
	0.047		0.047
	0.024		0.024
	0.024		0.024
	0.047		0.035
	0.106		0.129
	0.035		0.024
	0.27		0.024
	0.024		0.094
	0.035		0.047
	0.024		0.035
	0.024		0.118
	0.024		0.024
	0.024		0.2
	0.423		0.141
	0.035		0.129
	0.047		0.024
	0.024		0.141
	0.082		0.047
	0.2		0.024
	0.176		0.024
	0.071		0.035
	0.129		0.118
	0.024		0.024
	0.035		0.024
	0.024		0.035
	0.047		0.059
	0.129		0.024
	0.071		0.129
	0.059		0.024
	0.035		0.059
	0.071		0.035
	0.047		0.024
	0.035		0.024
	0.024		0.024
	0.024		0.282
	0.129		0.118
	0.165		0.024
	0.035		0.341
	0.223		0.024
	0.082		0.082
	0.247		0.6
	0.024		0.141
	0.235		0.024
	0.024		0.024
	0.388		0.094
	0.176		0.082
	0.188		0.024
	0.035		0.024
	0.024		0.024
	0.176		0.035
	0.035		0.188
	0.024		0.223
	0.024		0.071
	0.071		0.035
	0.059		0.024
	0.024		0.047
	0.024		0.059
	0.071		0.059
	0.047		0.024
	0.176		0.024
	0.024		0.106
	0.141		0.024
	0.035		0.024
	0.153		0.047
	0.024		0.235
	0.071		0.024
	0.024		0.071
	0.035		0.035
	0.059		0.035
	0.247		0.27
	0.059		0.024
	0.223		0.024
	0.082		0.024
	0.188		0.035
	0.035		0.071
	0.106		0.094
	0.047		0.306
	0.047		0.024
	0.024		0.059
	0.024		0.024
	0.035		0.047
	0.071		0.024
	0.024		0.024
	0.024		0.047
	0.035		0.094
	0.2		0.024
	0.024		0.035
	0.047		0.247
	0.165		0.082
	0.059		0.129
	0.024		0.094
	0.035		0.235
	0.024		0.106
	0.047		0.129
	0.024		0.047
	0.035		0.106
	0.176		0.035
	0.024		0.024
	0.035		0.517
	0.035		0.118
	0.024		0.129
	0.059		0.024
	0.035		0.129
	0.024		0.106
	0.035		0.024
	0.035		0.024
	0.188		0.141
	0.176		0.024
	0.176		0.024
	0.047		0.118
	0.024		0.082
	0.035		0.094
	0.129		0.024
	0.153		0.024
	0.024		0.071
	0.329		0.071
	0.188		0.082
	0.118		0.059
	0.388		0.2
	0.235		0.071
	0.059		0.388
	0.118		0.165
	0.282		0.047
	0.035		0.024
	0.024		0.071
	0.223		0.094
	0.035		0.035
	0.141		0.035
			0.035
			0.035
			0.024
			0.035
			0.2
			0.035
			0.082
			0.024
			0.024
			0.27
			0.094
			0.153
			0.024
			0.082
			0.024
			0.024
			0.071
			0.082
			0.035
			0.247
			0.176
			0.153
			0.024
			0.035
			0.094
			0.612
			0.059
			0.141
			0.118
			0.024
			0.071
			0.106
			0.082
			0.024
			0.118
			0.024
			0.776
			0.094
			0.024
			0.035
			0.153
			0.024
			0.059
			0.306
			0.094
			0.047
			0.223
			0.059
			0.071
			0.082
			0.153
			0.176
			0.141
			0.459
			0.059
			0.141
			0.024
			0.071
			0.376
			0.259
			0.059
			0.024
			0.024
			0.024
			0.035

## Sheet: Extended Data Fig. 9k
WT-NV	WT-2WV	TEX-NV	TEX-2WV
0	2	0	0
0	0	0	2
0	0	1	0
0	1	0	1
0	0	0	3
0	1	1	3
1	1	1	2
0	0	0	2
2	6	1	2
0	1	0	1
1	0	0	5
1	0	1	1
0	2	0	0
0	2	1	0
0	3	0	0
0	3	0	0
1	6	0	5
0	1	0	1
1	6	1	0
0	4	0	0
2	1	0	2
0	4	0	6
0	5	0	2
1	2	4	1
1	3	2	2
1	3	3	3
0	5	1	1
0	2	2	0
0	10	4	1
0	3	2	1
0	4	2	0
0	5	3	0
0	1	2	1
0	7	2	0
0	3	3	0
0	3	1	2
0	1	2	1
0	0	2	2
0	4	5	2
0	0	1	0
1	1	1	0
1	0	1	0
0	4	1	0
0	2	1	0
1	2	1	3
1	0	1	1
2	7	1	4
1	1	1	4
2	2	1	5
3	0	1	2
0	4	0	1
0	6	0	6
0	0	0	1
0	2	0	1
1	2	0	0
0	1	0	0
0	1	0	0
0	0	0	1
1	2	0	2
0	2	0	0
0	0	0	2
1	0	0	2
2	1	0	1
0	1	0	0
0	0	0	0
0	1	0	2
0	1	0	0
2	1	0	1
0	0	0	0
0	3	0	1
2	2	0	0
2	2	0	8
2	2	0	0
2	1	0	2
0	1	0	1
0	4	0	0
2	2	0	2
3	3	0	1
1	3	0	4
0	3	0	1
1	3	0	2
0	2	0	2
0	2	0	3
0	2	0	1
0	6	0	1
1	2	0	2
0	6	0	1
2	4	0	0
0	4	0	0
0	5	3	0
1	2	1	0
0	3	0	0
0	1	0	0
0	2	1	0
2	2	0	0
0	5	0	1
0	2	0	1
0	2	0	3
0	0	0	0
0	0	0	0
1	6	0	0
1	11	0	0
1	2	0	0
0	2	0	0
1	4	0	1
1	3	0	1
1	2	0	0
0	3	0	0
1	4	0	1
0	11	2	3
0	4	2	0
0	5	0	2
2	1	0	3
0	1	0	0
0	1	1	2
0	2	1	0
0	1	0	1
0	0	1	4
0	1	0	1
0	2	0	2
0	0	0	0
0	1	1	5
0	1	2	2
0	2	0	4
0	2	1	0
0	2	1	0
0	1	1	0
0	1	1	0
0	0	0	0
0	1	1	0
2	0	0	2
0	1	1	0
2	5	0	0
1	3	0	0
0	0	0	0
0	12	0	0
1	6	2	0
0	3	0	0
2	0	1	1
2	0	7	0
0	5	0	2
2	1	0	0
0	1	0	4
0	0	0	4
0	1	0	0
1	4	0	0
0	1	0	1
0	1	0	1
0	1	2	1
0	2	0	3
0	0	0	0
0	2	2	4
0	1	1	2
0	4	1	1
0	4	0	0
1	1	0	0
0	2	0	0
0	2	0	0
0	2	3	2
1	0	2	0
1	1	1	0
1	2	0	1
2	3	0	1
0	4	2	3
0	3	1	2
0	1	1	0
1	6	1	1
0	4	0	1
0	5	0	1
0	3	0	0
1	2	0	0
0	1	0	0
0	0	1	1
0	0	3	2
0	1	1	5
0	0	0	3
0	0	1	1
0	0	0	0
0	0	2	0
1	1	2	2
3	1	0	3
2	0	0	0
0	0	2	0
1	0	1	3
0	2	2	0
1	0	2	0
0	0	5	0
0	2	1	1
0	2	0	4
0	3	2	3
4	3	0	0
1	1	1	0
0	2	0	2
0	0	0	0
0	1	0	0
0	3	0	0
1	3	1	2
0	1	0	4
0	2	0	1
0		0	1
0		1	2
0		0	5
0		1	2
0		2	4
0		4	1
0		4	1
0		2	2
0		1	7
0		1	3
0		3	2
0		0	1
0		0	1
0		1	0
0		0	0
0			0
0			1
1			1
1			1
0			0
1			0
0			0
0			0
0			2
1			7
0			7
0			13
0			14
1			7
1			8
0			6
2			3
1			3
1			2
0			3
0			0
2			0
0			2
0			0
0			1
0			2
0			0
0			3
0			1
1			1
1			1
1			0
0			2
0			2
0			5
0			3
0			2
0			2
2			2
0			2
0			3
0			1
0			2
1			5
0			3
0			3
0			4
0			4
			1
			2
			1
			1
			0
			1
			3
			2
			0
			1
			0
			0
			2
			2
			1
			1
			0
			6
			8
			5
			6
			1
			2
			2
			1
			3
			4
			5
			0
			2
			3

[truncated: 1 more sheets: Extended Data Fig. 9m]
